# Supplementary material for: A Para‐Selective Kolbe–Schmitt Reaction
Source: Angew Chem Int Ed Engl. 2025 Dec 12;65(4):e22503. doi: 10.1002/anie.202522503 (PMC12828480; doi:10.1002/anie.202522503)
Supplement: Supplementary file 2 — Supporting Information [file ANIE-65-e22503-s002.zip]

Archive with 5 entries (5 files):
- 3ad_2488332.cif
- 3ag_2488330.cif
- 3q_2488331.cif
- 3s_2488328.cif
- 3t-Me_2488327.cif
