# Supplementary material for: A Para‐Selective Kolbe–Schmitt Reaction
Source: Angew Chem Int Ed Engl. 2025 Dec 12;65(4):e22503. doi: 10.1002/anie.202522503 (PMC12828480; doi:10.1002/anie.202522503)
Supplement: Supplementary file 2 — Supporting Information [file ANIE-65-e22503-s002.zip › 3ad_2488332.cif]

data_exp_10016
_audit_creation_date              2025-06-25
_audit_creation_method
;
  Olex2 1.1
  (compiled 2011.02.15 svn.r1672, GUI svn.r3494)
;
_chemical_name_common             ?
_chemical_name_systematic
;
 ? 
;
_chemical_formula_moiety          'C11 H13 N O4'
_chemical_formula_sum             'C11 H13 N O4'
_chemical_formula_weight          223.22
_chemical_melting_point           ?
loop_
  _atom_type_symbol
  _atom_type_description
  _atom_type_scat_dispersion_real
  _atom_type_scat_dispersion_imag
  _atom_type_scat_source
 'C' 'C' 0.0181 0.0091 'International Tables Vol C Tables 4.2.6.8 and 6.1.1.4'
 'H' 'H' 0.0000 0.0000 'International Tables Vol C Tables 4.2.6.8 and 6.1.1.4'
 'N' 'N' 0.0311 0.0180 'International Tables Vol C Tables 4.2.6.8 and 6.1.1.4'
 'O' 'O' 0.0492 0.0322 'International Tables Vol C Tables 4.2.6.8 and 6.1.1.4'

_space_group_crystal_system       'monoclinic'
_space_group_IT_number            14
_space_group_name_H-M_alt         'P 1 21/n 1'
_space_group_name_Hall            '-P 2yn'
loop_
  _space_group_symop_id
  _space_group_symop_operation_xyz
 1 'x, y, z'
 2 '-x+1/2, y+1/2, -z+1/2'
 3 '-x, -y, -z'
 4 'x-1/2, -y-1/2, z-1/2'

_cell_length_a                    10.5629(7)
_cell_length_b                    16.6731(5)
_cell_length_c                    11.7683(3)
_cell_angle_alpha                 90.00
_cell_angle_beta                  97.007(3)
_cell_angle_gamma                 90.00
_cell_volume                      2057.11(16)
_cell_formula_units_Z             8
_cell_measurement_reflns_used     1894
_cell_measurement_temperature     116.8(3)
_cell_measurement_theta_max       65.9160
_cell_measurement_theta_min       4.6160
_exptl_absorpt_coefficient_mu     0.928
_exptl_absorpt_correction_T_max   1.00000
_exptl_absorpt_correction_T_min   0.81446
_exptl_absorpt_correction_type    multi-scan
_exptl_absorpt_process_details
;
CrysAlisPro, Agilent Technologies,
Version 1.171.37.35 (release 13-08-2014 CrysAlis171 .NET)
(compiled Aug 13 2014,18:06:01)
Empirical absorption correction using spherical harmonics,
 implemented in SCALE3 ABSPACK scaling algorithm.
;
_exptl_crystal_colour             ?
_exptl_crystal_density_diffrn     1.442
_exptl_crystal_density_meas       ?
_exptl_crystal_density_method     'not measured'
_exptl_crystal_description        ''
_exptl_crystal_F_000              944
_exptl_crystal_size_max           0.11
_exptl_crystal_size_mid           0.05
_exptl_crystal_size_min           0.03
_exptl_special_details
;
 ? 
;
_diffrn_reflns_av_R_equivalents   0.0464
_diffrn_reflns_av_unetI/netI      0.0586
_diffrn_reflns_limit_h_max        12
_diffrn_reflns_limit_h_min        -12
_diffrn_reflns_limit_k_max        19
_diffrn_reflns_limit_k_min        -18
_diffrn_reflns_limit_l_max        13
_diffrn_reflns_limit_l_min        -9
_diffrn_reflns_number             7225
_diffrn_reflns_theta_full         66.46
_diffrn_reflns_theta_max          66.46
_diffrn_reflns_theta_min          4.62
_diffrn_ambient_environment       N~2~
_diffrn_ambient_temperature       116.8(3)
_diffrn_detector                  'CCD plate'
_diffrn_detector_area_resol_mean  16.0971
_diffrn_detector_type             Eos
_diffrn_measured_fraction_theta_full 0.9982
_diffrn_measured_fraction_theta_max 0.9743
_diffrn_measurement_details
;
#__ type_ start__ end____ width___ exp.time_
  1 omega  -29.00   -4.00   1.0000    2.0000
omega____ theta____ kappa____ phi______ frames
    -       34.8036  -37.0000  -60.0000 25

#__ type_ start__ end____ width___ exp.time_
  2 omega   50.00   82.00   1.0000    6.0000
omega____ theta____ kappa____ phi______ frames
    -       98.5477  -30.0000    0.0000 32

#__ type_ start__ end____ width___ exp.time_
  3 omega   37.00   99.00   1.0000    6.0000
omega____ theta____ kappa____ phi______ frames
    -       98.5477  -45.0000   60.0000 62

#__ type_ start__ end____ width___ exp.time_
  4 omega   86.00  165.00   1.0000    6.0000
omega____ theta____ kappa____ phi______ frames
    -       98.5477   45.0000   30.0000 79

#__ type_ start__ end____ width___ exp.time_
  5 omega   94.00  167.00   1.0000    6.0000
omega____ theta____ kappa____ phi______ frames
    -       98.5477  125.0000  -30.0000 73

#__ type_ start__ end____ width___ exp.time_
  6 omega   74.00  102.00   1.0000    2.0000
omega____ theta____ kappa____ phi______ frames
    -       34.8036  178.0000    0.0000 28

#__ type_ start__ end____ width___ exp.time_
  7 omega   58.00  106.00   1.0000    2.0000
omega____ theta____ kappa____ phi______ frames
    -       34.8036  178.0000 -120.0000 48

#__ type_ start__ end____ width___ exp.time_
  8 omega   22.00  102.00   1.0000    2.0000
omega____ theta____ kappa____ phi______ frames
    -       34.8036   57.0000   60.0000 80

#__ type_ start__ end____ width___ exp.time_
  9 omega   35.00   92.00   1.0000    6.0000
omega____ theta____ kappa____ phi______ frames
    -       98.5477  -45.0000  -90.0000 57

#__ type_ start__ end____ width___ exp.time_
 10 omega   77.00  102.00   1.0000    6.0000
omega____ theta____ kappa____ phi______ frames
    -       98.5477  -94.0000  -90.0000 25

#__ type_ start__ end____ width___ exp.time_
 11 omega   71.00  119.00   1.0000    6.0000
omega____ theta____ kappa____ phi______ frames
    -       98.5477 -125.0000 -120.0000 48

#__ type_ start__ end____ width___ exp.time_
 12 omega   56.00  103.00   1.0000    2.0000
omega____ theta____ kappa____ phi______ frames
    -       34.8036 -178.0000   60.0000 47

#__ type_ start__ end____ width___ exp.time_
 13 omega    8.00   54.00   1.0000    2.0000
omega____ theta____ kappa____ phi______ frames
    -       34.8036  -37.0000  120.0000 46

#__ type_ start__ end____ width___ exp.time_
 14 omega   27.00  117.00   1.0000    6.0000
omega____ theta____ kappa____ phi______ frames
    -       98.5477  -15.0000 -150.0000 90
;
_diffrn_measurement_device        'four-circle diffractometer'
_diffrn_measurement_device_type   'Xcalibur, Eos, Gemini'
_diffrn_measurement_method        '\w scans'
_diffrn_orient_matrix_UB_11       0.0912419000
_diffrn_orient_matrix_UB_12       -0.0280300000
_diffrn_orient_matrix_UB_13       -0.0847612000
_diffrn_orient_matrix_UB_21       -0.0146812000
_diffrn_orient_matrix_UB_22       0.0815861000
_diffrn_orient_matrix_UB_23       -0.0613745000
_diffrn_orient_matrix_UB_31       0.1144464000
_diffrn_orient_matrix_UB_32       0.0328548000
_diffrn_orient_matrix_UB_33       0.0803713000
_diffrn_radiation_monochromator   graphite
_diffrn_radiation_probe           x-ray
_diffrn_radiation_type            'Cu K\a'
_diffrn_radiation_wavelength      1.54184
_diffrn_source                    'Enhance (Cu) X-ray Source'
_diffrn_standards_decay_%         ?
_diffrn_standards_interval_count  ?
_diffrn_standards_interval_time   ?
_diffrn_standards_number          ?
_reflns_number_gt                 2728
_reflns_number_total              3532
_reflns_odcompleteness_completeness 99.82
_reflns_odcompleteness_iscentric  1
_reflns_odcompleteness_theta      61.93
_reflns_threshold_expression      >2sigma(I)
_computing_cell_refinement
;
CrysAlisPro, Agilent Technologies,
Version 1.171.37.35 (release 13-08-2014 CrysAlis171 .NET)
(compiled Aug 13 2014,18:06:01)
;
_computing_data_collection
;
CrysAlisPro, Agilent Technologies,
Version 1.171.37.35 (release 13-08-2014 CrysAlis171 .NET)
(compiled Aug 13 2014,18:06:01)
;
_computing_data_reduction
;
CrysAlisPro, Agilent Technologies,
Version 1.171.37.35 (release 13-08-2014 CrysAlis171 .NET)
(compiled Aug 13 2014,18:06:01)
;
_computing_molecular_graphics
;
O. V. Dolomanov, L. J. Bourhis, R. J. Gildea, J. A. K. Howard and H. Puschmann,
OLEX2: a complete structure solution, refinement and analysis program.
J. Appl. Cryst. (2009). 42, 339-341.
;
_computing_publication_material
;
O. V. Dolomanov, L. J. Bourhis, R. J. Gildea, J. A. K. Howard and H. Puschmann,
OLEX2: a complete structure solution, refinement and analysis program.
J. Appl. Cryst. (2009). 42, 339-341.
;
_computing_structure_refinement   'SHELXL-97 (Sheldrick, 1997)'
_computing_structure_solution     'A short history of SHELX (Sheldrick, 2007)'
_refine_diff_density_max          0.229
_refine_diff_density_min          -0.210
_refine_diff_density_rms          0.050
_refine_ls_extinction_coef        ?
_refine_ls_extinction_method      none
_refine_ls_goodness_of_fit_ref    1.043
_refine_ls_hydrogen_treatment     mixed
_refine_ls_matrix_type            full
_refine_ls_number_parameters      293
_refine_ls_number_reflns          3532
_refine_ls_number_restraints      0
_refine_ls_R_factor_all           0.0630
_refine_ls_R_factor_gt            0.0469
_refine_ls_restrained_S_all       1.043
_refine_ls_shift/su_max           0.001
_refine_ls_shift/su_mean          0.000
_refine_ls_structure_factor_coef  Fsqd
_refine_ls_weighting_details
'calc w=1/[\s^2^(Fo^2^)+(0.0504P)^2^+0.0126P] where P=(Fo^2^+2Fc^2^)/3'
_refine_ls_weighting_scheme       calc
_refine_ls_wR_factor_gt           0.1119
_refine_ls_wR_factor_ref          0.1251
_refine_special_details
;
 Refinement of F^2^ against ALL reflections.  The weighted R-factor wR and 
 goodness of fit S are based on F^2^, conventional R-factors R are based 
 on F, with F set to zero for negative F^2^. The threshold expression of 
 F^2^ > 2sigma(F^2^) is used only for calculating R-factors(gt) etc. and is 
 not relevant to the choice of reflections for refinement.  R-factors based 
 on F^2^ are statistically about twice as large as those based on F, and R- 
 factors based on ALL data will be even larger. 
;
_atom_sites_solution_hydrogens    geom
_atom_sites_solution_primary      direct
_atom_sites_solution_secondary    difmap
loop_
  _atom_site_label
  _atom_site_type_symbol
  _atom_site_fract_x
  _atom_site_fract_y
  _atom_site_fract_z
  _atom_site_U_iso_or_equiv
  _atom_site_adp_type
  _atom_site_occupancy
  _atom_site_symmetry_multiplicity
  _atom_site_calc_flag
  _atom_site_refinement_flags
  _atom_site_disorder_assembly
  _atom_site_disorder_group
 C5 C 0.88939(19) 0.25874(12) 0.15409(17) 0.0180(4) Uani 1 1 d . . .
 C17 C 0.80393(19) 0.49994(12) 0.06604(17) 0.0185(4) Uani 1 1 d . . .
 H17 H 0.8603 0.5299 0.0253 0.022 Uiso 1 1 calc R . .
 C10 C 0.8174(2) 0.20736(13) 0.21795(17) 0.0201(4) Uani 1 1 d . . .
 H10 H 0.7650 0.1669 0.1797 0.024 Uiso 1 1 calc R . .
 N2 N 0.89481(16) 0.24491(11) 0.03860(14) 0.0193(4) Uani 1 1 d . . .
 N1 N 0.71097(16) 0.43760(10) -0.11195(13) 0.0178(4) Uani 1 1 d . . .
 C7 C 0.96239(19) 0.32907(12) 0.33099(17) 0.0190(4) Uani 1 1 d . . .
 C8 C 0.89629(19) 0.27529(13) 0.39505(17) 0.0187(4) Uani 1 1 d . . .
 O2 O 0.97321(15) 0.33373(9) 0.57448(12) 0.0252(4) Uani 1 1 d . . .
 O1 O 1.03038(15) 0.39149(9) 0.37924(12) 0.0240(3) Uani 1 1 d . . .
 H1 H 1.0274 0.3913 0.4502 0.036 Uiso 1 1 calc R . .
 C19 C 0.7286(2) 0.46586(12) 0.24664(17) 0.0198(4) Uani 1 1 d . . .
 O6 O 0.81007(14) 0.52432(9) 0.42511(12) 0.0242(4) Uani 1 1 d . . .
 O7 O 0.65271(16) 0.43385(10) 0.42058(12) 0.0293(4) Uani 1 1 d . . .
 H7 H 0.6644 0.4416 0.4916 0.044 Uiso 1 1 calc R . .
 C6 C 0.96011(19) 0.32008(12) 0.21386(17) 0.0186(4) Uani 1 1 d . . .
 H6 H 1.0074 0.3562 0.1730 0.022 Uiso 1 1 calc R . .
 C9 C 0.82299(19) 0.21565(13) 0.33422(17) 0.0195(4) Uani 1 1 d . . .
 H9 H 0.7755 0.1797 0.3751 0.023 Uiso 1 1 calc R . .
 C16 C 0.71451(19) 0.44858(12) 0.00555(17) 0.0183(4) Uani 1 1 d . . .
 O3 O 0.84189(15) 0.22797(10) 0.57112(12) 0.0280(4) Uani 1 1 d . . .
 H3 H 0.8591 0.2324 0.6424 0.042 Uiso 1 1 calc R . .
 O4 O 0.88377(14) 0.23291(10) -0.20304(12) 0.0258(4) Uani 1 1 d . . .
 C21 C 0.6314(2) 0.40573(13) 0.06929(17) 0.0222(5) Uani 1 1 d . . .
 H21 H 0.5691 0.3708 0.0310 0.027 Uiso 1 1 calc R . .
 O8 O 0.67057(15) 0.45183(10) -0.35508(12) 0.0256(4) Uani 1 1 d . . .
 C18 C 0.81189(18) 0.50799(12) 0.18406(17) 0.0178(4) Uani 1 1 d . . .
 C2 C 0.9704(2) 0.29843(12) -0.02531(16) 0.0192(4) Uani 1 1 d . . .
 H2A H 1.0516 0.3116 0.0222 0.023 Uiso 1 1 calc R . .
 H2B H 0.9230 0.3490 -0.0430 0.023 Uiso 1 1 calc R . .
 C20 C 0.6400(2) 0.41428(13) 0.18590(17) 0.0222(5) Uani 1 1 d . . .
 H20 H 0.5841 0.3842 0.2269 0.027 Uiso 1 1 calc R . .
 O5 O 0.90220(14) 0.55894(9) 0.23323(12) 0.0237(3) Uani 1 1 d . . .
 H5 H 0.8988 0.5607 0.3041 0.035 Uiso 1 1 calc R . .
 C22 C 0.7350(2) 0.47725(13) 0.37068(17) 0.0207(5) Uani 1 1 d . . .
 C3 C 0.7818(2) 0.21361(14) -0.03200(17) 0.0224(5) Uani 1 1 d . . .
 H3A H 0.7206 0.2578 -0.0523 0.027 Uiso 1 1 calc R . .
 H3B H 0.7395 0.1731 0.0120 0.027 Uiso 1 1 calc R . .
 C13 C 0.7891(2) 0.49088(13) -0.17402(17) 0.0218(5) Uani 1 1 d . . .
 H13A H 0.8763 0.4940 -0.1325 0.026 Uiso 1 1 calc R . .
 H13B H 0.7520 0.5455 -0.1772 0.026 Uiso 1 1 calc R . .
 C11 C 0.9073(2) 0.28275(13) 0.51951(17) 0.0210(5) Uani 1 1 d . . .
 C1 C 0.9982(2) 0.25907(13) -0.13567(17) 0.0230(5) Uani 1 1 d . . .
 H1A H 1.0432 0.2977 -0.1805 0.028 Uiso 1 1 calc R . .
 H1B H 1.0552 0.2125 -0.1175 0.028 Uiso 1 1 calc R . .
 C15 C 0.6039(2) 0.39233(15) -0.29869(17) 0.0283(5) Uani 1 1 d . . .
 H15A H 0.6515 0.3411 -0.2970 0.034 Uiso 1 1 calc R . .
 H15B H 0.5188 0.3835 -0.3422 0.034 Uiso 1 1 calc R . .
 C14 C 0.5883(2) 0.41725(16) -0.17777(17) 0.0277(5) Uani 1 1 d . . .
 H14A H 0.5308 0.4643 -0.1800 0.033 Uiso 1 1 calc R . .
 H14B H 0.5482 0.3729 -0.1391 0.033 Uiso 1 1 calc R . .
 C12 C 0.7959(2) 0.46093(15) -0.29434(17) 0.0246(5) Uani 1 1 d . . .
 H12A H 0.8453 0.4994 -0.3356 0.029 Uiso 1 1 calc R . .
 H12B H 0.8408 0.4087 -0.2912 0.029 Uiso 1 1 calc R . .
 C4 C 0.8185(2) 0.17599(14) -0.13976(18) 0.0264(5) Uani 1 1 d . . .
 H4A H 0.8746 0.1292 -0.1197 0.032 Uiso 1 1 calc R . .
 H4B H 0.7410 0.1568 -0.1878 0.032 Uiso 1 1 calc R . .

loop_
  _atom_site_aniso_label
  _atom_site_aniso_U_11
  _atom_site_aniso_U_22
  _atom_site_aniso_U_33
  _atom_site_aniso_U_23
  _atom_site_aniso_U_13
  _atom_site_aniso_U_12
 C5 0.0199(10) 0.0200(10) 0.0137(10) -0.0003(8) 0.0005(8) 0.0026(8)
 C17 0.0223(10) 0.0172(10) 0.0163(9) 0.0004(8) 0.0029(8) -0.0005(8)
 C10 0.0220(10) 0.0209(11) 0.0171(10) -0.0023(8) 0.0019(8) -0.0025(9)
 N2 0.0219(9) 0.0223(9) 0.0136(8) -0.0013(7) 0.0016(7) -0.0050(7)
 N1 0.0198(9) 0.0216(9) 0.0120(8) -0.0009(7) 0.0016(7) -0.0024(7)
 C7 0.0192(10) 0.0182(10) 0.0187(10) -0.0034(8) -0.0009(8) 0.0039(8)
 C8 0.0183(10) 0.0196(10) 0.0183(10) -0.0016(8) 0.0024(8) 0.0042(8)
 O2 0.0326(8) 0.0262(8) 0.0167(7) -0.0058(6) 0.0025(6) -0.0036(7)
 O1 0.0321(8) 0.0224(8) 0.0172(7) -0.0039(6) 0.0022(6) -0.0037(7)
 C19 0.0242(11) 0.0180(10) 0.0168(10) 0.0011(8) 0.0015(8) 0.0025(9)
 O6 0.0300(8) 0.0267(8) 0.0154(7) -0.0032(6) 0.0014(6) -0.0035(7)
 O7 0.0389(9) 0.0363(9) 0.0133(7) -0.0030(6) 0.0053(7) -0.0102(7)
 C6 0.0189(10) 0.0184(10) 0.0187(10) 0.0026(8) 0.0031(8) -0.0021(8)
 C9 0.0189(10) 0.0216(10) 0.0181(10) 0.0020(8) 0.0032(8) -0.0004(8)
 C16 0.0211(10) 0.0188(10) 0.0146(9) 0.0004(8) 0.0013(8) 0.0043(8)
 O3 0.0366(9) 0.0362(9) 0.0112(7) -0.0009(6) 0.0027(6) -0.0086(7)
 O4 0.0315(8) 0.0316(9) 0.0140(7) -0.0017(6) 0.0023(6) -0.0093(7)
 C21 0.0271(11) 0.0217(11) 0.0178(10) -0.0007(8) 0.0021(8) -0.0038(9)
 O8 0.0303(8) 0.0316(8) 0.0148(7) 0.0007(6) 0.0025(6) -0.0066(7)
 C18 0.0181(10) 0.0167(10) 0.0176(10) -0.0018(8) -0.0014(8) 0.0024(8)
 C2 0.0221(10) 0.0201(10) 0.0158(10) 0.0004(8) 0.0039(8) -0.0035(9)
 C20 0.0252(11) 0.0234(11) 0.0187(10) 0.0026(9) 0.0051(8) -0.0016(9)
 O5 0.0295(8) 0.0266(8) 0.0146(7) -0.0042(6) 0.0019(6) -0.0062(7)
 C22 0.0245(11) 0.0194(10) 0.0180(10) 0.0011(8) 0.0025(9) 0.0031(9)
 C3 0.0222(10) 0.0278(11) 0.0169(10) -0.0012(9) 0.0011(8) -0.0072(9)
 C13 0.0268(11) 0.0224(11) 0.0162(10) -0.0006(8) 0.0024(8) -0.0068(9)
 C11 0.0218(10) 0.0236(11) 0.0177(10) -0.0013(9) 0.0028(8) 0.0051(9)
 C1 0.0276(11) 0.0249(11) 0.0169(10) -0.0006(9) 0.0041(9) -0.0048(9)
 C15 0.0325(12) 0.0357(13) 0.0167(11) -0.0021(9) 0.0028(9) -0.0131(10)
 C14 0.0256(12) 0.0419(14) 0.0159(10) -0.0006(10) 0.0037(9) -0.0059(10)
 C12 0.0243(11) 0.0326(12) 0.0173(10) -0.0016(9) 0.0048(9) -0.0065(9)
 C4 0.0326(12) 0.0281(12) 0.0187(10) -0.0030(9) 0.0038(9) -0.0107(10)

_geom_special_details
;
 All esds (except the esd in the dihedral angle between two l.s. planes) 
 are estimated using the full covariance matrix.  The cell esds are taken 
 into account individually in the estimation of esds in distances, angles 
 and torsion angles; correlations between esds in cell parameters are only 
 used when they are defined by crystal symmetry.  An approximate (isotropic) 
 treatment of cell esds is used for estimating esds involving l.s. planes. 
;
loop_
  _geom_bond_atom_site_label_1
  _geom_bond_atom_site_label_2
  _geom_bond_distance
  _geom_bond_site_symmetry_2
  _geom_bond_publ_flag
 C5 C10 1.420(3) . ?
 C5 N2 1.387(3) . ?
 C5 C6 1.404(3) . ?
 C17 H17 0.9500 . ?
 C17 C16 1.403(3) . ?
 C17 C18 1.388(3) . ?
 C10 H10 0.9500 . ?
 C10 C9 1.369(3) . ?
 N2 C2 1.465(3) . ?
 N2 C3 1.465(3) . ?
 N1 C16 1.391(2) . ?
 N1 C13 1.466(3) . ?
 N1 C14 1.466(3) . ?
 C7 C8 1.410(3) . ?
 C7 O1 1.350(3) . ?
 C7 C6 1.384(3) . ?
 C8 C9 1.402(3) . ?
 C8 C11 1.460(3) . ?
 O2 C11 1.231(3) . ?
 O1 H1 0.8400 . ?
 C19 C18 1.403(3) . ?
 C19 C20 1.401(3) . ?
 C19 C22 1.465(3) . ?
 O6 C22 1.237(3) . ?
 O7 H7 0.8400 . ?
 O7 C22 1.323(3) . ?
 C6 H6 0.9500 . ?
 C9 H9 0.9500 . ?
 C16 C21 1.416(3) . ?
 O3 H3 0.8400 . ?
 O3 C11 1.335(3) . ?
 O4 C1 1.431(3) . ?
 O4 C4 1.434(3) . ?
 C21 H21 0.9500 . ?
 C21 C20 1.372(3) . ?
 O8 C15 1.426(3) . ?
 O8 C12 1.434(3) . ?
 C18 O5 1.354(3) . ?
 C2 H2A 0.9900 . ?
 C2 H2B 0.9900 . ?
 C2 C1 1.516(3) . ?
 C20 H20 0.9500 . ?
 O5 H5 0.8400 . ?
 C3 H3A 0.9900 . ?
 C3 H3B 0.9900 . ?
 C3 C4 1.507(3) . ?
 C13 H13A 0.9900 . ?
 C13 H13B 0.9900 . ?
 C13 C12 1.512(3) . ?
 C1 H1A 0.9900 . ?
 C1 H1B 0.9900 . ?
 C15 H15A 0.9900 . ?
 C15 H15B 0.9900 . ?
 C15 C14 1.511(3) . ?
 C14 H14A 0.9900 . ?
 C14 H14B 0.9900 . ?
 C12 H12A 0.9900 . ?
 C12 H12B 0.9900 . ?
 C4 H4A 0.9900 . ?
 C4 H4B 0.9900 . ?

loop_
  _geom_angle_atom_site_label_1
  _geom_angle_atom_site_label_2
  _geom_angle_atom_site_label_3
  _geom_angle
  _geom_angle_site_symmetry_1
  _geom_angle_site_symmetry_3
  _geom_angle_publ_flag
 N2 C5 C10 120.48(18) . . ?
 N2 C5 C6 121.96(18) . . ?
 C6 C5 C10 117.44(18) . . ?
 C16 C17 H17 119.3 . . ?
 C18 C17 H17 119.3 . . ?
 C18 C17 C16 121.45(19) . . ?
 C5 C10 H10 119.8 . . ?
 C9 C10 C5 120.49(19) . . ?
 C9 C10 H10 119.8 . . ?
 C5 N2 C2 119.49(17) . . ?
 C5 N2 C3 119.14(16) . . ?
 C3 N2 C2 112.53(16) . . ?
 C16 N1 C13 117.83(16) . . ?
 C16 N1 C14 118.07(16) . . ?
 C14 N1 C13 113.07(16) . . ?
 O1 C7 C8 122.56(18) . . ?
 O1 C7 C6 116.50(18) . . ?
 C6 C7 C8 120.94(19) . . ?
 C7 C8 C11 119.87(19) . . ?
 C9 C8 C7 117.17(18) . . ?
 C9 C8 C11 122.96(19) . . ?
 C7 O1 H1 109.5 . . ?
 C18 C19 C22 120.13(19) . . ?
 C20 C19 C18 117.52(18) . . ?
 C20 C19 C22 122.35(19) . . ?
 C22 O7 H7 109.5 . . ?
 C5 C6 H6 119.3 . . ?
 C7 C6 C5 121.44(19) . . ?
 C7 C6 H6 119.3 . . ?
 C10 C9 C8 122.38(19) . . ?
 C10 C9 H9 118.8 . . ?
 C8 C9 H9 118.8 . . ?
 C17 C16 C21 117.51(18) . . ?
 N1 C16 C17 121.31(18) . . ?
 N1 C16 C21 121.13(18) . . ?
 C11 O3 H3 109.5 . . ?
 C1 O4 C4 109.95(15) . . ?
 C16 C21 H21 119.8 . . ?
 C20 C21 C16 120.5(2) . . ?
 C20 C21 H21 119.8 . . ?
 C15 O8 C12 108.65(16) . . ?
 C17 C18 C19 120.78(18) . . ?
 O5 C18 C17 116.23(18) . . ?
 O5 C18 C19 122.98(18) . . ?
 N2 C2 H2A 109.5 . . ?
 N2 C2 H2B 109.5 . . ?
 N2 C2 C1 110.56(17) . . ?
 H2A C2 H2B 108.1 . . ?
 C1 C2 H2A 109.5 . . ?
 C1 C2 H2B 109.5 . . ?
 C19 C20 H20 118.9 . . ?
 C21 C20 C19 122.2(2) . . ?
 C21 C20 H20 118.9 . . ?
 C18 O5 H5 109.5 . . ?
 O6 C22 C19 123.17(19) . . ?
 O6 C22 O7 122.11(18) . . ?
 O7 C22 C19 114.71(18) . . ?
 N2 C3 H3A 109.6 . . ?
 N2 C3 H3B 109.6 . . ?
 N2 C3 C4 110.47(17) . . ?
 H3A C3 H3B 108.1 . . ?
 C4 C3 H3A 109.6 . . ?
 C4 C3 H3B 109.6 . . ?
 N1 C13 H13A 109.4 . . ?
 N1 C13 H13B 109.4 . . ?
 N1 C13 C12 111.14(17) . . ?
 H13A C13 H13B 108.0 . . ?
 C12 C13 H13A 109.4 . . ?
 C12 C13 H13B 109.4 . . ?
 O2 C11 C8 123.82(19) . . ?
 O2 C11 O3 121.61(18) . . ?
 O3 C11 C8 114.55(18) . . ?
 O4 C1 C2 111.55(17) . . ?
 O4 C1 H1A 109.3 . . ?
 O4 C1 H1B 109.3 . . ?
 C2 C1 H1A 109.3 . . ?
 C2 C1 H1B 109.3 . . ?
 H1A C1 H1B 108.0 . . ?
 O8 C15 H15A 109.4 . . ?
 O8 C15 H15B 109.4 . . ?
 O8 C15 C14 111.34(19) . . ?
 H15A C15 H15B 108.0 . . ?
 C14 C15 H15A 109.4 . . ?
 C14 C15 H15B 109.4 . . ?
 N1 C14 C15 111.72(18) . . ?
 N1 C14 H14A 109.3 . . ?
 N1 C14 H14B 109.3 . . ?
 C15 C14 H14A 109.3 . . ?
 C15 C14 H14B 109.3 . . ?
 H14A C14 H14B 107.9 . . ?
 O8 C12 C13 110.79(17) . . ?
 O8 C12 H12A 109.5 . . ?
 O8 C12 H12B 109.5 . . ?
 C13 C12 H12A 109.5 . . ?
 C13 C12 H12B 109.5 . . ?
 H12A C12 H12B 108.1 . . ?
 O4 C4 C3 110.55(18) . . ?
 O4 C4 H4A 109.5 . . ?
 O4 C4 H4B 109.5 . . ?
 C3 C4 H4A 109.5 . . ?
 C3 C4 H4B 109.5 . . ?
 H4A C4 H4B 108.1 . . ?

loop_
  _geom_torsion_atom_site_label_1
  _geom_torsion_atom_site_label_2
  _geom_torsion_atom_site_label_3
  _geom_torsion_atom_site_label_4
  _geom_torsion
  _geom_torsion_site_symmetry_1
  _geom_torsion_site_symmetry_2
  _geom_torsion_site_symmetry_3
  _geom_torsion_site_symmetry_4
  _geom_torsion_publ_flag
 C5 C10 C9 C8 1.5(3) . . . . ?
 C5 N2 C2 C1 161.88(18) . . . . ?
 C5 N2 C3 C4 -160.05(19) . . . . ?
 C17 C16 C21 C20 -0.6(3) . . . . ?
 C10 C5 N2 C2 -179.60(18) . . . . ?
 C10 C5 N2 C3 35.4(3) . . . . ?
 C10 C5 C6 C7 1.6(3) . . . . ?
 N2 C5 C10 C9 172.92(19) . . . . ?
 N2 C5 C6 C7 -174.46(19) . . . . ?
 N2 C2 C1 O4 54.4(2) . . . . ?
 N2 C3 C4 O4 -57.3(2) . . . . ?
 N1 C16 C21 C20 176.9(2) . . . . ?
 N1 C13 C12 O8 56.2(2) . . . . ?
 C7 C8 C9 C10 1.9(3) . . . . ?
 C7 C8 C11 O2 -0.8(3) . . . . ?
 C7 C8 C11 O3 -179.18(18) . . . . ?
 C8 C7 C6 C5 1.8(3) . . . . ?
 O1 C7 C8 C9 176.35(18) . . . . ?
 O1 C7 C8 C11 -4.3(3) . . . . ?
 O1 C7 C6 C5 -178.08(18) . . . . ?
 C6 C5 C10 C9 -3.2(3) . . . . ?
 C6 C5 N2 C2 -3.7(3) . . . . ?
 C6 C5 N2 C3 -148.7(2) . . . . ?
 C6 C7 C8 C9 -3.5(3) . . . . ?
 C6 C7 C8 C11 175.79(19) . . . . ?
 C9 C8 C11 O2 178.5(2) . . . . ?
 C9 C8 C11 O3 0.1(3) . . . . ?
 C16 C17 C18 C19 -1.2(3) . . . . ?
 C16 C17 C18 O5 179.68(18) . . . . ?
 C16 N1 C13 C12 168.40(18) . . . . ?
 C16 N1 C14 C15 -169.42(19) . . . . ?
 C16 C21 C20 C19 1.0(3) . . . . ?
 O8 C15 C14 N1 -54.3(3) . . . . ?
 C18 C17 C16 N1 -176.75(19) . . . . ?
 C18 C17 C16 C21 0.7(3) . . . . ?
 C18 C19 C20 C21 -1.5(3) . . . . ?
 C18 C19 C22 O6 1.5(3) . . . . ?
 C18 C19 C22 O7 -179.39(18) . . . . ?
 C2 N2 C3 C4 52.7(2) . . . . ?
 C20 C19 C18 C17 1.6(3) . . . . ?
 C20 C19 C18 O5 -179.38(19) . . . . ?
 C20 C19 C22 O6 -177.8(2) . . . . ?
 C20 C19 C22 O7 1.3(3) . . . . ?
 C22 C19 C18 C17 -177.75(19) . . . . ?
 C22 C19 C18 O5 1.3(3) . . . . ?
 C22 C19 C20 C21 177.8(2) . . . . ?
 C3 N2 C2 C1 -51.0(2) . . . . ?
 C13 N1 C16 C17 -9.8(3) . . . . ?
 C13 N1 C16 C21 172.87(19) . . . . ?
 C13 N1 C14 C15 47.2(3) . . . . ?
 C11 C8 C9 C10 -177.4(2) . . . . ?
 C1 O4 C4 C3 61.1(2) . . . . ?
 C15 O8 C12 C13 -63.0(2) . . . . ?
 C14 N1 C16 C17 -151.4(2) . . . . ?
 C14 N1 C16 C21 31.3(3) . . . . ?
 C14 N1 C13 C12 -48.2(2) . . . . ?
 C12 O8 C15 C14 62.0(2) . . . . ?
 C4 O4 C1 C2 -59.8(2) . . . . ?
