# Supplementary material for: A Para‐Selective Kolbe–Schmitt Reaction
Source: Angew Chem Int Ed Engl. 2025 Dec 12;65(4):e22503. doi: 10.1002/anie.202522503 (PMC12828480; doi:10.1002/anie.202522503)
Supplement: Supplementary file 2 — Supporting Information [file ANIE-65-e22503-s002.zip › 3ag_2488330.cif]

data_exp_10037
_audit_creation_date              2025-07-08
_audit_creation_method
;
  Olex2 1.1
  (compiled 2011.02.15 svn.r1672, GUI svn.r3494)
;
_chemical_name_common             ?
_chemical_name_systematic
;
 ? 
;
_chemical_formula_moiety          'C10 H9 N O3'
_chemical_formula_sum             'C10 H9 N O3'
_chemical_formula_weight          191.18
_chemical_melting_point           ?
loop_
  _atom_type_symbol
  _atom_type_description
  _atom_type_scat_dispersion_real
  _atom_type_scat_dispersion_imag
  _atom_type_scat_source
 'C' 'C' 0.0181 0.0091 'International Tables Vol C Tables 4.2.6.8 and 6.1.1.4'
 'H' 'H' 0.0000 0.0000 'International Tables Vol C Tables 4.2.6.8 and 6.1.1.4'
 'N' 'N' 0.0311 0.0180 'International Tables Vol C Tables 4.2.6.8 and 6.1.1.4'
 'O' 'O' 0.0492 0.0322 'International Tables Vol C Tables 4.2.6.8 and 6.1.1.4'

_space_group_crystal_system       'monoclinic'
_space_group_IT_number            14
_space_group_name_H-M_alt         'P 1 21/c 1'
_space_group_name_Hall            '-P 2ybc'
loop_
  _space_group_symop_id
  _space_group_symop_operation_xyz
 1 'x, y, z'
 2 '-x, y+1/2, -z+1/2'
 3 '-x, -y, -z'
 4 'x, -y-1/2, z-1/2'

_cell_length_a                    6.5145(3)
_cell_length_b                    21.1549(14)
_cell_length_c                    12.8281(6)
_cell_angle_alpha                 90.00
_cell_angle_beta                  101.237(5)
_cell_angle_gamma                 90.00
_cell_volume                      1734.01(16)
_cell_formula_units_Z             8
_cell_measurement_reflns_used     1620
_cell_measurement_temperature     114.0(3)
_cell_measurement_theta_max       65.5090
_cell_measurement_theta_min       3.4790
_exptl_absorpt_coefficient_mu     0.918
_exptl_absorpt_correction_T_max   1.00000
_exptl_absorpt_correction_T_min   0.81245
_exptl_absorpt_correction_type    multi-scan
_exptl_absorpt_process_details
;
CrysAlisPro, Agilent Technologies,
Version 1.171.37.35 (release 13-08-2014 CrysAlis171 .NET)
(compiled Aug 13 2014,18:06:01)
Empirical absorption correction using spherical harmonics,
 implemented in SCALE3 ABSPACK scaling algorithm.
;
_exptl_crystal_colour             ?
_exptl_crystal_density_diffrn     1.465
_exptl_crystal_density_meas       ?
_exptl_crystal_density_method     'not measured'
_exptl_crystal_description        ''
_exptl_crystal_F_000              800
_exptl_crystal_size_max           0.32
_exptl_crystal_size_mid           0.30
_exptl_crystal_size_min           0.02
_exptl_special_details
;
 ? 
;
_diffrn_reflns_av_R_equivalents   0.0452
_diffrn_reflns_av_unetI/netI      0.0544
_diffrn_reflns_limit_h_max        7
_diffrn_reflns_limit_h_min        -5
_diffrn_reflns_limit_k_max        24
_diffrn_reflns_limit_k_min        -22
_diffrn_reflns_limit_l_max        15
_diffrn_reflns_limit_l_min        -12
_diffrn_reflns_number             5852
_diffrn_reflns_theta_full         66.46
_diffrn_reflns_theta_max          66.46
_diffrn_reflns_theta_min          4.09
_diffrn_ambient_environment       N~2~
_diffrn_ambient_temperature       114.0(3)
_diffrn_detector                  'CCD plate'
_diffrn_detector_area_resol_mean  16.0971
_diffrn_detector_type             Eos
_diffrn_measured_fraction_theta_full 0.9979
_diffrn_measured_fraction_theta_max 0.9703
_diffrn_measurement_details
;
#__ type_ start__ end____ width___ exp.time_
  1 omega   24.00  105.00   1.0000    3.0000
omega____ theta____ kappa____ phi______ frames
    -       36.7919   37.0000    0.0000 81

#__ type_ start__ end____ width___ exp.time_
  2 omega   44.00   82.00   1.0000    8.0000
omega____ theta____ kappa____ phi______ frames
    -       98.5477  -30.0000    0.0000 38

#__ type_ start__ end____ width___ exp.time_
  3 omega   35.00   81.00   1.0000    8.0000
omega____ theta____ kappa____ phi______ frames
    -       98.5477  -77.0000  -30.0000 46

#__ type_ start__ end____ width___ exp.time_
  4 omega   47.00   96.00   1.0000    8.0000
omega____ theta____ kappa____ phi______ frames
    -       98.5477 -125.0000  -90.0000 49

#__ type_ start__ end____ width___ exp.time_
  5 omega   51.00  121.00   1.0000    8.0000
omega____ theta____ kappa____ phi______ frames
    -       98.5477 -125.0000 -180.0000 70

#__ type_ start__ end____ width___ exp.time_
  6 omega   58.00   85.00   1.0000    3.0000
omega____ theta____ kappa____ phi______ frames
    -       36.7919 -178.0000  -30.0000 27

#__ type_ start__ end____ width___ exp.time_
  7 omega    3.00   70.00   1.0000    3.0000
omega____ theta____ kappa____ phi______ frames
    -       36.7919  -99.0000 -180.0000 67

#__ type_ start__ end____ width___ exp.time_
  8 omega   30.00   78.00   1.0000    8.0000
omega____ theta____ kappa____ phi______ frames
    -       98.5477  -30.0000 -120.0000 48

#__ type_ start__ end____ width___ exp.time_
  9 omega   61.00   88.00   1.0000    3.0000
omega____ theta____ kappa____ phi______ frames
    -       36.7919   57.0000 -150.0000 27

#__ type_ start__ end____ width___ exp.time_
 10 omega  100.00  155.00   1.0000    8.0000
omega____ theta____ kappa____ phi______ frames
    -       98.5477  125.0000   30.0000 55

#__ type_ start__ end____ width___ exp.time_
 11 omega   73.00  108.00   1.0000    3.0000
omega____ theta____ kappa____ phi______ frames
    -       36.7919  178.0000  120.0000 35

#__ type_ start__ end____ width___ exp.time_
 12 omega   33.00   66.00   1.0000    3.0000
omega____ theta____ kappa____ phi______ frames
    -       36.7919   57.0000  150.0000 33

#__ type_ start__ end____ width___ exp.time_
 13 omega   29.00   67.00   1.0000    8.0000
omega____ theta____ kappa____ phi______ frames
    -       98.5477  -30.0000   60.0000 38

#__ type_ start__ end____ width___ exp.time_
 14 omega   32.00   87.00   1.0000    8.0000
omega____ theta____ kappa____ phi______ frames
    -       98.5477  -30.0000   90.0000 55

#__ type_ start__ end____ width___ exp.time_
 15 omega   30.00   68.00   1.0000    8.0000
omega____ theta____ kappa____ phi______ frames
    -       98.5477  -30.0000  150.0000 38
;
_diffrn_measurement_device        'four-circle diffractometer'
_diffrn_measurement_device_type   'Xcalibur, Eos, Gemini'
_diffrn_measurement_method        '\w scans'
_diffrn_orient_matrix_UB_11       -0.0327256000
_diffrn_orient_matrix_UB_12       -0.0561565000
_diffrn_orient_matrix_UB_13       0.0713078000
_diffrn_orient_matrix_UB_21       0.1227270000
_diffrn_orient_matrix_UB_22       -0.0430871000
_diffrn_orient_matrix_UB_23       -0.0629767000
_diffrn_orient_matrix_UB_31       0.2052031000
_diffrn_orient_matrix_UB_32       0.0168481000
_diffrn_orient_matrix_UB_33       0.0770530000
_diffrn_radiation_monochromator   graphite
_diffrn_radiation_probe           x-ray
_diffrn_radiation_type            'Cu K\a'
_diffrn_radiation_wavelength      1.54184
_diffrn_source                    'Enhance (Cu) X-ray Source'
_diffrn_standards_decay_%         ?
_diffrn_standards_interval_count  ?
_diffrn_standards_interval_time   ?
_diffrn_standards_number          ?
_reflns_number_gt                 2303
_reflns_number_total              2974
_reflns_odcompleteness_completeness 99.79
_reflns_odcompleteness_iscentric  1
_reflns_odcompleteness_theta      61.93
_reflns_threshold_expression      >2sigma(I)
_computing_cell_refinement
;
CrysAlisPro, Agilent Technologies,
Version 1.171.37.35 (release 13-08-2014 CrysAlis171 .NET)
(compiled Aug 13 2014,18:06:01)
;
_computing_data_collection
;
CrysAlisPro, Agilent Technologies,
Version 1.171.37.35 (release 13-08-2014 CrysAlis171 .NET)
(compiled Aug 13 2014,18:06:01)
;
_computing_data_reduction
;
CrysAlisPro, Agilent Technologies,
Version 1.171.37.35 (release 13-08-2014 CrysAlis171 .NET)
(compiled Aug 13 2014,18:06:01)
;
_computing_molecular_graphics
;
O. V. Dolomanov, L. J. Bourhis, R. J. Gildea, J. A. K. Howard and H. Puschmann,
OLEX2: a complete structure solution, refinement and analysis program.
J. Appl. Cryst. (2009). 42, 339-341.
;
_computing_publication_material
;
O. V. Dolomanov, L. J. Bourhis, R. J. Gildea, J. A. K. Howard and H. Puschmann,
OLEX2: a complete structure solution, refinement and analysis program.
J. Appl. Cryst. (2009). 42, 339-341.
;
_computing_structure_refinement   'SHELXL-97 (Sheldrick, 1997)'
_computing_structure_solution
'A short history of SHELX (Sheldrick, 2007)/Bruker'
_refine_diff_density_max          0.306
_refine_diff_density_min          -0.251
_refine_diff_density_rms          0.069
_refine_ls_extinction_coef        ?
_refine_ls_extinction_method      none
_refine_ls_goodness_of_fit_ref    1.054
_refine_ls_hydrogen_treatment     mixed
_refine_ls_matrix_type            full
_refine_ls_number_parameters      259
_refine_ls_number_reflns          2974
_refine_ls_number_restraints      0
_refine_ls_R_factor_all           0.0694
_refine_ls_R_factor_gt            0.0545
_refine_ls_restrained_S_all       1.054
_refine_ls_shift/su_max           0.008
_refine_ls_shift/su_mean          0.000
_refine_ls_structure_factor_coef  Fsqd
_refine_ls_weighting_details
'calc w=1/[\s^2^(Fo^2^)+(0.0820P)^2^+0.0639P] where P=(Fo^2^+2Fc^2^)/3'
_refine_ls_weighting_scheme       calc
_refine_ls_wR_factor_gt           0.1396
_refine_ls_wR_factor_ref          0.1564
_refine_special_details
;
 Refinement of F^2^ against ALL reflections.  The weighted R-factor wR and 
 goodness of fit S are based on F^2^, conventional R-factors R are based 
 on F, with F set to zero for negative F^2^. The threshold expression of 
 F^2^ > 2sigma(F^2^) is used only for calculating R-factors(gt) etc. and is 
 not relevant to the choice of reflections for refinement.  R-factors based 
 on F^2^ are statistically about twice as large as those based on F, and R- 
 factors based on ALL data will be even larger. 
;
_atom_sites_solution_hydrogens    geom
_atom_sites_solution_primary      direct
_atom_sites_solution_secondary    difmap
loop_
  _atom_site_label
  _atom_site_type_symbol
  _atom_site_fract_x
  _atom_site_fract_y
  _atom_site_fract_z
  _atom_site_U_iso_or_equiv
  _atom_site_adp_type
  _atom_site_occupancy
  _atom_site_symmetry_multiplicity
  _atom_site_calc_flag
  _atom_site_refinement_flags
  _atom_site_disorder_assembly
  _atom_site_disorder_group
 O2 O 0.1223(2) 0.48219(8) 0.31579(12) 0.0263(4) Uani 1 1 d . . .
 O3 O 0.0498(3) 0.46880(8) 0.13907(12) 0.0295(4) Uani 1 1 d . . .
 H3 H 0.1579 0.4463 0.1530 0.044 Uiso 1 1 calc R . .
 O1 O -0.1408(2) 0.53956(8) 0.41000(12) 0.0279(4) Uani 1 1 d . . .
 H1 H -0.0280 0.5211 0.4069 0.042 Uiso 1 1 calc R . .
 C7 C -0.1923(3) 0.52548(10) 0.21867(18) 0.0232(5) Uani 1 1 d . . .
 C6 C -0.3198(4) 0.53667(11) 0.11669(18) 0.0243(5) Uani 1 1 d . . .
 H6 H -0.2757 0.5212 0.0551 0.029 Uiso 1 1 calc R . .
 C4 C -0.5644(3) 0.59105(10) 0.19839(18) 0.0243(5) Uani 1 1 d . . .
 C8 C -0.2530(4) 0.54767(11) 0.31098(18) 0.0237(5) Uani 1 1 d . . .
 C3 C -0.4444(4) 0.58052(10) 0.30083(18) 0.0243(5) Uani 1 1 d . . .
 C5 C -0.5038(4) 0.56917(11) 0.10555(18) 0.0266(5) Uani 1 1 d . . .
 H5 H -0.5879 0.5767 0.0374 0.032 Uiso 1 1 calc R . .
 C9 C 0.0046(3) 0.49052(11) 0.22804(18) 0.0240(5) Uani 1 1 d . . .
 N1 N -0.7395(3) 0.62451(9) 0.21067(16) 0.0275(5) Uani 1 1 d . . .
 C2 C -0.5538(4) 0.60844(11) 0.37543(19) 0.0282(5) Uani 1 1 d . . .
 H2 H -0.5113 0.6089 0.4506 0.034 Uiso 1 1 calc R . .
 C1 C -0.7304(4) 0.63420(12) 0.3176(2) 0.0299(6) Uani 1 1 d . . .
 H1A H -0.8337 0.6559 0.3468 0.036 Uiso 1 1 calc R . .
 C10 C -0.9047(4) 0.64563(13) 0.1247(2) 0.0344(6) Uani 1 1 d . . .
 H10A H -0.8519 0.6798 0.0856 0.052 Uiso 1 1 calc R . .
 H10B H -1.0234 0.6611 0.1541 0.052 Uiso 1 1 calc R . .
 H10C H -0.9502 0.6102 0.0764 0.052 Uiso 1 1 calc R . .
 O5 O 0.4105(2) 0.40291(8) 0.18285(12) 0.0266(4) Uani 1 1 d . . .
 O6 O 0.4781(2) 0.42293(8) 0.35795(12) 0.0277(4) Uani 1 1 d . . .
 H6A H 0.3606 0.4406 0.3424 0.041 Uiso 1 1 calc R . .
 O4 O 0.6685(2) 0.33232(8) 0.10415(12) 0.0289(4) Uani 1 1 d . . .
 H4 H 0.5505 0.3479 0.1055 0.043 Uiso 1 1 calc R . .
 C14 C 1.1080(3) 0.30267(10) 0.32207(18) 0.0230(5) Uani 1 1 d . . .
 C17 C 0.7280(3) 0.36563(10) 0.28845(18) 0.0227(5) Uani 1 1 d . . .
 N2 N 1.2831(3) 0.26787(9) 0.31777(16) 0.0269(5) Uani 1 1 d . . .
 C13 C 0.9808(3) 0.30246(10) 0.21936(18) 0.0244(5) Uani 1 1 d . . .
 C16 C 0.8630(3) 0.36573(11) 0.38989(17) 0.0244(5) Uani 1 1 d . . .
 H16 H 0.8209 0.3878 0.4467 0.029 Uiso 1 1 calc R . .
 C18 C 0.7883(3) 0.33398(11) 0.20287(17) 0.0239(5) Uani 1 1 d . . .
 C12 C 1.0888(4) 0.26595(11) 0.15264(19) 0.0289(5) Uani 1 1 d . . .
 H12 H 1.0430 0.2575 0.0790 0.035 Uiso 1 1 calc R . .
 C19 C 0.5273(3) 0.39874(11) 0.27181(17) 0.0236(5) Uani 1 1 d . . .
 C15 C 1.0512(3) 0.33513(11) 0.40852(18) 0.0247(5) Uani 1 1 d . . .
 H15 H 1.1402 0.3356 0.4767 0.030 Uiso 1 1 calc R . .
 C20 C 1.4449(4) 0.25135(12) 0.4086(2) 0.0329(6) Uani 1 1 d . . .
 H20A H 1.4898 0.2894 0.4504 0.049 Uiso 1 1 calc R . .
 H20B H 1.5646 0.2329 0.3837 0.049 Uiso 1 1 calc R . .
 H20C H 1.3892 0.2206 0.4530 0.049 Uiso 1 1 calc R . .
 C11 C 1.2698(4) 0.24584(12) 0.2155(2) 0.0305(6) Uani 1 1 d . . .
 H11 H 1.3722 0.2203 0.1924 0.037 Uiso 1 1 calc R . .

loop_
  _atom_site_aniso_label
  _atom_site_aniso_U_11
  _atom_site_aniso_U_22
  _atom_site_aniso_U_33
  _atom_site_aniso_U_23
  _atom_site_aniso_U_13
  _atom_site_aniso_U_12
 O2 0.0278(8) 0.0232(9) 0.0269(9) 0.0016(7) 0.0030(7) 0.0014(7)
 O3 0.0310(9) 0.0302(10) 0.0272(9) -0.0001(7) 0.0054(7) 0.0071(7)
 O1 0.0288(9) 0.0300(9) 0.0240(8) -0.0003(7) 0.0028(7) 0.0051(7)
 C7 0.0251(11) 0.0167(11) 0.0272(12) 0.0012(9) 0.0038(9) -0.0031(9)
 C6 0.0301(12) 0.0178(11) 0.0254(12) -0.0015(9) 0.0063(9) -0.0026(9)
 C4 0.0255(11) 0.0130(10) 0.0343(12) 0.0022(9) 0.0051(10) -0.0028(9)
 C8 0.0294(12) 0.0167(11) 0.0246(12) 0.0016(9) 0.0046(9) -0.0059(9)
 C3 0.0304(12) 0.0142(11) 0.0285(12) -0.0003(9) 0.0059(9) -0.0037(9)
 C5 0.0303(12) 0.0194(11) 0.0282(12) 0.0030(9) 0.0011(10) -0.0028(9)
 C9 0.0291(12) 0.0163(11) 0.0264(12) 0.0009(9) 0.0053(10) -0.0038(9)
 N1 0.0263(10) 0.0185(10) 0.0374(11) 0.0022(8) 0.0055(8) 0.0024(8)
 C2 0.0295(12) 0.0239(13) 0.0319(13) -0.0021(10) 0.0076(10) 0.0003(10)
 C1 0.0286(12) 0.0219(12) 0.0418(14) -0.0005(10) 0.0130(10) 0.0007(10)
 C10 0.0266(12) 0.0279(13) 0.0470(15) 0.0092(11) 0.0027(11) 0.0013(10)
 O5 0.0274(8) 0.0237(9) 0.0278(9) 0.0010(7) 0.0033(7) 0.0027(7)
 O6 0.0276(9) 0.0264(9) 0.0287(9) 0.0006(7) 0.0050(7) 0.0054(7)
 O4 0.0306(9) 0.0304(9) 0.0240(8) -0.0034(7) 0.0013(7) 0.0044(7)
 C14 0.0261(11) 0.0157(11) 0.0273(12) 0.0040(9) 0.0055(9) -0.0013(9)
 C17 0.0245(11) 0.0156(11) 0.0278(12) 0.0007(9) 0.0050(9) -0.0034(9)
 N2 0.0276(10) 0.0191(10) 0.0331(11) 0.0012(8) 0.0038(8) 0.0021(8)
 C13 0.0290(12) 0.0153(11) 0.0295(12) 0.0009(9) 0.0073(10) -0.0023(9)
 C16 0.0310(12) 0.0185(12) 0.0244(11) -0.0001(9) 0.0070(9) -0.0013(9)
 C18 0.0289(12) 0.0186(11) 0.0239(11) 0.0025(9) 0.0049(9) -0.0031(9)
 C12 0.0338(13) 0.0220(12) 0.0316(13) -0.0034(10) 0.0082(10) 0.0001(10)
 C19 0.0271(12) 0.0175(11) 0.0267(12) 0.0013(9) 0.0062(10) -0.0049(9)
 C15 0.0258(11) 0.0220(12) 0.0251(11) 0.0019(9) 0.0022(9) -0.0006(9)
 C20 0.0288(12) 0.0262(13) 0.0418(14) 0.0047(11) 0.0021(10) 0.0032(10)
 C11 0.0314(12) 0.0241(13) 0.0377(14) -0.0007(10) 0.0112(11) 0.0032(10)

_geom_special_details
;
 All esds (except the esd in the dihedral angle between two l.s. planes) 
 are estimated using the full covariance matrix.  The cell esds are taken 
 into account individually in the estimation of esds in distances, angles 
 and torsion angles; correlations between esds in cell parameters are only 
 used when they are defined by crystal symmetry.  An approximate (isotropic) 
 treatment of cell esds is used for estimating esds involving l.s. planes. 
;
loop_
  _geom_bond_atom_site_label_1
  _geom_bond_atom_site_label_2
  _geom_bond_distance
  _geom_bond_site_symmetry_2
  _geom_bond_publ_flag
 O2 C9 1.245(3) . ?
 O3 H3 0.8400 . ?
 O3 C9 1.316(3) . ?
 O1 H1 0.8400 . ?
 O1 C8 1.347(3) . ?
 C7 C6 1.426(3) . ?
 C7 C8 1.401(3) . ?
 C7 C9 1.465(3) . ?
 C6 H6 0.9500 . ?
 C6 C5 1.365(3) . ?
 C4 C3 1.410(3) . ?
 C4 C5 1.404(3) . ?
 C4 N1 1.377(3) . ?
 C8 C3 1.411(3) . ?
 C3 C2 1.428(3) . ?
 C5 H5 0.9500 . ?
 N1 C1 1.377(3) . ?
 N1 C10 1.453(3) . ?
 C2 H2 0.9500 . ?
 C2 C1 1.356(3) . ?
 C1 H1A 0.9500 . ?
 C10 H10A 0.9800 . ?
 C10 H10B 0.9800 . ?
 C10 H10C 0.9800 . ?
 O5 C19 1.245(3) . ?
 O6 H6A 0.8400 . ?
 O6 C19 1.313(3) . ?
 O4 H4 0.8400 . ?
 O4 C18 1.352(3) . ?
 C14 N2 1.368(3) . ?
 C14 C13 1.413(3) . ?
 C14 C15 1.413(3) . ?
 C17 C16 1.422(3) . ?
 C17 C18 1.406(3) . ?
 C17 C19 1.462(3) . ?
 N2 C20 1.453(3) . ?
 N2 C11 1.378(3) . ?
 C13 C18 1.400(3) . ?
 C13 C12 1.435(3) . ?
 C16 H16 0.9500 . ?
 C16 C15 1.366(3) . ?
 C12 H12 0.9500 . ?
 C12 C11 1.361(3) . ?
 C15 H15 0.9500 . ?
 C20 H20A 0.9800 . ?
 C20 H20B 0.9800 . ?
 C20 H20C 0.9800 . ?
 C11 H11 0.9500 . ?

loop_
  _geom_angle_atom_site_label_1
  _geom_angle_atom_site_label_2
  _geom_angle_atom_site_label_3
  _geom_angle
  _geom_angle_site_symmetry_1
  _geom_angle_site_symmetry_3
  _geom_angle_publ_flag
 C9 O3 H3 109.5 . . ?
 C8 O1 H1 109.5 . . ?
 C6 C7 C9 120.2(2) . . ?
 C8 C7 C6 120.7(2) . . ?
 C8 C7 C9 119.1(2) . . ?
 C7 C6 H6 119.3 . . ?
 C5 C6 C7 121.5(2) . . ?
 C5 C6 H6 119.3 . . ?
 C5 C4 C3 122.8(2) . . ?
 N1 C4 C3 107.2(2) . . ?
 N1 C4 C5 130.0(2) . . ?
 O1 C8 C7 124.3(2) . . ?
 O1 C8 C3 117.2(2) . . ?
 C7 C8 C3 118.5(2) . . ?
 C4 C3 C8 118.9(2) . . ?
 C4 C3 C2 107.5(2) . . ?
 C8 C3 C2 133.6(2) . . ?
 C6 C5 C4 117.6(2) . . ?
 C6 C5 H5 121.2 . . ?
 C4 C5 H5 121.2 . . ?
 O2 C9 O3 122.2(2) . . ?
 O2 C9 C7 121.4(2) . . ?
 O3 C9 C7 116.45(19) . . ?
 C4 N1 C10 125.3(2) . . ?
 C1 N1 C4 108.36(19) . . ?
 C1 N1 C10 126.3(2) . . ?
 C3 C2 H2 126.8 . . ?
 C1 C2 C3 106.3(2) . . ?
 C1 C2 H2 126.8 . . ?
 N1 C1 H1A 124.7 . . ?
 C2 C1 N1 110.6(2) . . ?
 C2 C1 H1A 124.7 . . ?
 N1 C10 H10A 109.5 . . ?
 N1 C10 H10B 109.5 . . ?
 N1 C10 H10C 109.5 . . ?
 H10A C10 H10B 109.5 . . ?
 H10A C10 H10C 109.5 . . ?
 H10B C10 H10C 109.5 . . ?
 C19 O6 H6A 109.5 . . ?
 C18 O4 H4 109.5 . . ?
 N2 C14 C13 107.6(2) . . ?
 N2 C14 C15 129.9(2) . . ?
 C13 C14 C15 122.5(2) . . ?
 C16 C17 C19 120.6(2) . . ?
 C18 C17 C16 119.9(2) . . ?
 C18 C17 C19 119.5(2) . . ?
 C14 N2 C20 125.3(2) . . ?
 C14 N2 C11 108.80(19) . . ?
 C11 N2 C20 125.6(2) . . ?
 C14 C13 C12 106.9(2) . . ?
 C18 C13 C14 119.0(2) . . ?
 C18 C13 C12 134.1(2) . . ?
 C17 C16 H16 118.9 . . ?
 C15 C16 C17 122.3(2) . . ?
 C15 C16 H16 118.9 . . ?
 O4 C18 C17 123.1(2) . . ?
 O4 C18 C13 117.8(2) . . ?
 C13 C18 C17 119.2(2) . . ?
 C13 C12 H12 126.8 . . ?
 C11 C12 C13 106.5(2) . . ?
 C11 C12 H12 126.8 . . ?
 O5 C19 O6 122.6(2) . . ?
 O5 C19 C17 122.5(2) . . ?
 O6 C19 C17 114.95(19) . . ?
 C14 C15 H15 121.4 . . ?
 C16 C15 C14 117.1(2) . . ?
 C16 C15 H15 121.4 . . ?
 N2 C20 H20A 109.5 . . ?
 N2 C20 H20B 109.5 . . ?
 N2 C20 H20C 109.5 . . ?
 H20A C20 H20B 109.5 . . ?
 H20A C20 H20C 109.5 . . ?
 H20B C20 H20C 109.5 . . ?
 N2 C11 H11 124.9 . . ?
 C12 C11 N2 110.2(2) . . ?
 C12 C11 H11 124.9 . . ?

loop_
  _geom_torsion_atom_site_label_1
  _geom_torsion_atom_site_label_2
  _geom_torsion_atom_site_label_3
  _geom_torsion_atom_site_label_4
  _geom_torsion
  _geom_torsion_site_symmetry_1
  _geom_torsion_site_symmetry_2
  _geom_torsion_site_symmetry_3
  _geom_torsion_site_symmetry_4
  _geom_torsion_publ_flag
 O1 C8 C3 C4 178.77(19) . . . . ?
 O1 C8 C3 C2 -0.5(4) . . . . ?
 C7 C6 C5 C4 -0.3(3) . . . . ?
 C7 C8 C3 C4 -1.5(3) . . . . ?
 C7 C8 C3 C2 179.2(2) . . . . ?
 C6 C7 C8 O1 -179.4(2) . . . . ?
 C6 C7 C8 C3 0.9(3) . . . . ?
 C6 C7 C9 O2 177.3(2) . . . . ?
 C6 C7 C9 O3 -2.5(3) . . . . ?
 C4 C3 C2 C1 -0.1(3) . . . . ?
 C4 N1 C1 C2 0.5(3) . . . . ?
 C8 C7 C6 C5 0.0(3) . . . . ?
 C8 C7 C9 O2 -2.7(3) . . . . ?
 C8 C7 C9 O3 177.56(19) . . . . ?
 C8 C3 C2 C1 179.2(2) . . . . ?
 C3 C4 C5 C6 -0.3(3) . . . . ?
 C3 C4 N1 C1 -0.5(2) . . . . ?
 C3 C4 N1 C10 179.6(2) . . . . ?
 C3 C2 C1 N1 -0.2(3) . . . . ?
 C5 C4 C3 C8 1.3(3) . . . . ?
 C5 C4 C3 C2 -179.3(2) . . . . ?
 C5 C4 N1 C1 179.1(2) . . . . ?
 C5 C4 N1 C10 -0.8(4) . . . . ?
 C9 C7 C6 C5 -179.9(2) . . . . ?
 C9 C7 C8 O1 0.6(3) . . . . ?
 C9 C7 C8 C3 -179.16(19) . . . . ?
 N1 C4 C3 C8 -179.08(19) . . . . ?
 N1 C4 C3 C2 0.4(2) . . . . ?
 N1 C4 C5 C6 -179.9(2) . . . . ?
 C10 N1 C1 C2 -179.6(2) . . . . ?
 C14 N2 C11 C12 0.3(3) . . . . ?
 C14 C13 C18 O4 -179.15(19) . . . . ?
 C14 C13 C18 C17 0.8(3) . . . . ?
 C14 C13 C12 C11 0.5(3) . . . . ?
 C17 C16 C15 C14 -0.1(3) . . . . ?
 N2 C14 C13 C18 178.67(19) . . . . ?
 N2 C14 C13 C12 -0.3(2) . . . . ?
 N2 C14 C15 C16 -179.2(2) . . . . ?
 C13 C14 N2 C20 -173.9(2) . . . . ?
 C13 C14 N2 C11 0.0(3) . . . . ?
 C13 C14 C15 C16 1.6(3) . . . . ?
 C13 C12 C11 N2 -0.4(3) . . . . ?
 C16 C17 C18 O4 -179.5(2) . . . . ?
 C16 C17 C18 C13 0.5(3) . . . . ?
 C16 C17 C19 O5 175.6(2) . . . . ?
 C16 C17 C19 O6 -5.3(3) . . . . ?
 C18 C17 C16 C15 -0.9(3) . . . . ?
 C18 C17 C19 O5 -3.8(3) . . . . ?
 C18 C17 C19 O6 175.30(19) . . . . ?
 C18 C13 C12 C11 -178.3(2) . . . . ?
 C12 C13 C18 O4 -0.5(4) . . . . ?
 C12 C13 C18 C17 179.4(2) . . . . ?
 C19 C17 C16 C15 179.7(2) . . . . ?
 C19 C17 C18 O4 -0.1(3) . . . . ?
 C19 C17 C18 C13 179.9(2) . . . . ?
 C15 C14 N2 C20 6.7(4) . . . . ?
 C15 C14 N2 C11 -179.3(2) . . . . ?
 C15 C14 C13 C18 -1.9(3) . . . . ?
 C15 C14 C13 C12 179.1(2) . . . . ?
 C20 N2 C11 C12 174.2(2) . . . . ?
