# Supplementary material for: A Para‐Selective Kolbe–Schmitt Reaction
Source: Angew Chem Int Ed Engl. 2025 Dec 12;65(4):e22503. doi: 10.1002/anie.202522503 (PMC12828480; doi:10.1002/anie.202522503)
Supplement: Supplementary file 2 — Supporting Information [file ANIE-65-e22503-s002.zip › 3q_2488331.cif]

data_exp_10026
_audit_creation_date              2025-07-02
_audit_creation_method
;
  Olex2 1.1
  (compiled 2011.02.15 svn.r1672, GUI svn.r3494)
;
_chemical_name_common             ?
_chemical_name_systematic
;
 ? 
;
_chemical_formula_moiety          'C8 H6 O5, 0.5(H2 O)'
_chemical_formula_sum             'C8 H7 O5.50'
_chemical_formula_weight          191.14
_chemical_melting_point           ?
loop_
  _atom_type_symbol
  _atom_type_description
  _atom_type_scat_dispersion_real
  _atom_type_scat_dispersion_imag
  _atom_type_scat_source
 'C' 'C' 0.0181 0.0091 'International Tables Vol C Tables 4.2.6.8 and 6.1.1.4'
 'H' 'H' 0.0000 0.0000 'International Tables Vol C Tables 4.2.6.8 and 6.1.1.4'
 'O' 'O' 0.0492 0.0322 'International Tables Vol C Tables 4.2.6.8 and 6.1.1.4'

_space_group_crystal_system       'triclinic'
_space_group_IT_number            2
_space_group_name_H-M_alt         'P -1'
_space_group_name_Hall            '-P 1'
loop_
  _space_group_symop_id
  _space_group_symop_operation_xyz
 1 'x, y, z'
 2 '-x, -y, -z'

_cell_length_a                    8.6449(17)
_cell_length_b                    9.4956(15)
_cell_length_c                    10.2500(16)
_cell_angle_alpha                 85.823(13)
_cell_angle_beta                  67.990(17)
_cell_angle_gamma                 76.614(15)
_cell_volume                      758.8(2)
_cell_formula_units_Z             4
_cell_measurement_reflns_used     1811
_cell_measurement_temperature     119.0(10)
_cell_measurement_theta_max       66.4610
_cell_measurement_theta_min       4.6280
_exptl_absorpt_coefficient_mu     1.263
_exptl_absorpt_correction_T_max   1.00000
_exptl_absorpt_correction_T_min   0.92047
_exptl_absorpt_correction_type    multi-scan
_exptl_absorpt_process_details
;
CrysAlisPro, Agilent Technologies,
Version 1.171.37.35 (release 13-08-2014 CrysAlis171 .NET)
(compiled Aug 13 2014,18:06:01)
Empirical absorption correction using spherical harmonics,
 implemented in SCALE3 ABSPACK scaling algorithm.
;
_exptl_crystal_colour             ?
_exptl_crystal_density_diffrn     1.673
_exptl_crystal_density_meas       ?
_exptl_crystal_density_method     'not measured'
_exptl_crystal_description        ''
_exptl_crystal_F_000              396
_exptl_crystal_size_max           0.34
_exptl_crystal_size_mid           0.23
_exptl_crystal_size_min           0.21
_exptl_special_details
;
 ? 
;
_diffrn_reflns_av_R_equivalents   0.0240
_diffrn_reflns_av_unetI/netI      0.0320
_diffrn_reflns_limit_h_max        9
_diffrn_reflns_limit_h_min        -10
_diffrn_reflns_limit_k_max        11
_diffrn_reflns_limit_k_min        -8
_diffrn_reflns_limit_l_max        11
_diffrn_reflns_limit_l_min        -12
_diffrn_reflns_number             4194
_diffrn_reflns_theta_full         66.81
_diffrn_reflns_theta_max          66.81
_diffrn_reflns_theta_min          4.65
_diffrn_ambient_environment       N~2~
_diffrn_ambient_temperature       119.0(10)
_diffrn_detector                  'CCD plate'
_diffrn_detector_area_resol_mean  16.0971
_diffrn_detector_type             Eos
_diffrn_measured_fraction_theta_full 0.9946
_diffrn_measured_fraction_theta_max 0.9599
_diffrn_measurement_details
;
#__ type_ start__ end____ width___ exp.time_
  1 omega  -31.00   55.00   1.0000    1.0000
omega____ theta____ kappa____ phi______ frames
    -       36.7919  -37.0000    0.0000 86

#__ type_ start__ end____ width___ exp.time_
  2 omega   48.00   73.00   1.0000    1.0000
omega____ theta____ kappa____ phi______ frames
    -       36.7919  -99.0000  -90.0000 25

#__ type_ start__ end____ width___ exp.time_
  3 omega   29.00   59.00   1.0000    2.0000
omega____ theta____ kappa____ phi______ frames
    -       99.1727  -30.0000    0.0000 30

#__ type_ start__ end____ width___ exp.time_
  4 omega   60.00   87.00   1.0000    2.0000
omega____ theta____ kappa____ phi______ frames
    -       99.1727  -30.0000    0.0000 27

#__ type_ start__ end____ width___ exp.time_
  5 omega   41.00  112.00   1.0000    2.0000
omega____ theta____ kappa____ phi______ frames
    -       99.1727  -61.0000   30.0000 71

#__ type_ start__ end____ width___ exp.time_
  6 omega   65.00  117.00   1.0000    2.0000
omega____ theta____ kappa____ phi______ frames
    -       99.1727 -125.0000   60.0000 52

#__ type_ start__ end____ width___ exp.time_
  7 omega   60.00  109.00   1.0000    2.0000
omega____ theta____ kappa____ phi______ frames
    -       99.1727  -94.0000  150.0000 49

#__ type_ start__ end____ width___ exp.time_
  8 omega   33.00   92.00   1.0000    2.0000
omega____ theta____ kappa____ phi______ frames
    -       99.1727  -45.0000  120.0000 59

#__ type_ start__ end____ width___ exp.time_
  9 omega   89.00  136.00   1.0000    2.0000
omega____ theta____ kappa____ phi______ frames
    -       99.1727   45.0000  150.0000 47

#__ type_ start__ end____ width___ exp.time_
 10 omega   80.00  109.00   1.0000    1.0000
omega____ theta____ kappa____ phi______ frames
    -       36.7919  178.0000  -30.0000 29

#__ type_ start__ end____ width___ exp.time_
 11 omega   35.00   94.00   1.0000    1.0000
omega____ theta____ kappa____ phi______ frames
    -       36.7919   57.0000  150.0000 59

#__ type_ start__ end____ width___ exp.time_
 12 omega   12.00   66.00   1.0000    1.0000
omega____ theta____ kappa____ phi______ frames
    -       36.7919  -19.0000  150.0000 54

#__ type_ start__ end____ width___ exp.time_
 13 omega    7.00   69.00   1.0000    1.0000
omega____ theta____ kappa____ phi______ frames
    -       36.7919  -99.0000   90.0000 62

#__ type_ start__ end____ width___ exp.time_
 14 omega   43.00   99.00   1.0000    2.0000
omega____ theta____ kappa____ phi______ frames
    -       99.1727  -45.0000  -60.0000 56

#__ type_ start__ end____ width___ exp.time_
 15 omega   52.00  105.00   1.0000    2.0000
omega____ theta____ kappa____ phi______ frames
    -       99.1727  -94.0000  -90.0000 53

#__ type_ start__ end____ width___ exp.time_
 16 omega   87.00  114.00   1.0000    2.0000
omega____ theta____ kappa____ phi______ frames
    -       99.1727  -61.0000 -150.0000 27

#__ type_ start__ end____ width___ exp.time_
 17 omega   79.00  169.00   1.0000    2.0000
omega____ theta____ kappa____ phi______ frames
    -       99.1727   30.0000  -90.0000 90

#__ type_ start__ end____ width___ exp.time_
 18 omega  107.00  165.00   1.0000    2.0000
omega____ theta____ kappa____ phi______ frames
    -       99.1727   45.0000 -180.0000 58

#__ type_ start__ end____ width___ exp.time_
 19 omega   29.00   91.00   1.0000    2.0000
omega____ theta____ kappa____ phi______ frames
    -       99.1727  -30.0000 -120.0000 62

#__ type_ start__ end____ width___ exp.time_
 20 omega   32.00   96.00   1.0000    2.0000
omega____ theta____ kappa____ phi______ frames
    -       99.1727  -45.0000 -180.0000 64

#__ type_ start__ end____ width___ exp.time_
 21 omega   -3.00   24.00   1.0000    1.0000
omega____ theta____ kappa____ phi______ frames
    -       36.7919  -99.0000  -90.0000 27

#__ type_ start__ end____ width___ exp.time_
 22 omega  -23.00   50.00   1.0000    1.0000
omega____ theta____ kappa____ phi______ frames
    -       36.7919  -77.0000  -60.0000 73

#__ type_ start__ end____ width___ exp.time_
 23 omega  -35.00    2.00   1.0000    1.0000
omega____ theta____ kappa____ phi______ frames
    -       36.7919  -19.0000  150.0000 37
;
_diffrn_measurement_device        'four-circle diffractometer'
_diffrn_measurement_device_type   'Xcalibur, Eos, Gemini'
_diffrn_measurement_method        '\w scans'
_diffrn_orient_matrix_UB_11       0.0899503000
_diffrn_orient_matrix_UB_12       -0.0063972000
_diffrn_orient_matrix_UB_13       -0.1613853000
_diffrn_orient_matrix_UB_21       -0.1606207000
_diffrn_orient_matrix_UB_22       -0.0301888000
_diffrn_orient_matrix_UB_23       -0.0142039000
_diffrn_orient_matrix_UB_31       -0.0703633000
_diffrn_orient_matrix_UB_32       0.1639111000
_diffrn_orient_matrix_UB_33       -0.0063674000
_diffrn_radiation_monochromator   graphite
_diffrn_radiation_probe           x-ray
_diffrn_radiation_type            'Cu K\a'
_diffrn_radiation_wavelength      1.54184
_diffrn_source                    'Enhance (Cu) X-ray Source'
_diffrn_standards_decay_%         ?
_diffrn_standards_interval_count  ?
_diffrn_standards_interval_time   ?
_diffrn_standards_number          ?
_reflns_number_gt                 2260
_reflns_number_total              2587
_reflns_odcompleteness_completeness 99.46
_reflns_odcompleteness_iscentric  1
_reflns_odcompleteness_theta      61.93
_reflns_threshold_expression      >2sigma(I)
_computing_cell_refinement
;
CrysAlisPro, Agilent Technologies,
Version 1.171.37.35 (release 13-08-2014 CrysAlis171 .NET)
(compiled Aug 13 2014,18:06:01)
;
_computing_data_collection
;
CrysAlisPro, Agilent Technologies,
Version 1.171.37.35 (release 13-08-2014 CrysAlis171 .NET)
(compiled Aug 13 2014,18:06:01)
;
_computing_data_reduction
;
CrysAlisPro, Agilent Technologies,
Version 1.171.37.35 (release 13-08-2014 CrysAlis171 .NET)
(compiled Aug 13 2014,18:06:01)
;
_computing_molecular_graphics
;
O. V. Dolomanov, L. J. Bourhis, R. J. Gildea, J. A. K. Howard and H. Puschmann,
OLEX2: a complete structure solution, refinement and analysis program.
J. Appl. Cryst. (2009). 42, 339-341.
;
_computing_publication_material
;
O. V. Dolomanov, L. J. Bourhis, R. J. Gildea, J. A. K. Howard and H. Puschmann,
OLEX2: a complete structure solution, refinement and analysis program.
J. Appl. Cryst. (2009). 42, 339-341.
;
_computing_structure_refinement   'SHELXL-97 (Sheldrick, 1997)'
_computing_structure_solution
'A short history of SHELX (Sheldrick, 2007)/Bruker'
_refine_diff_density_max          0.249
_refine_diff_density_min          -0.205
_refine_diff_density_rms          0.051
_refine_ls_extinction_coef        ?
_refine_ls_extinction_method      none
_refine_ls_goodness_of_fit_ref    1.031
_refine_ls_hydrogen_treatment     mixed
_refine_ls_matrix_type            full
_refine_ls_number_parameters      254
_refine_ls_number_reflns          2587
_refine_ls_number_restraints      3
_refine_ls_R_factor_all           0.0417
_refine_ls_R_factor_gt            0.0364
_refine_ls_restrained_S_all       1.031
_refine_ls_shift/su_max           0.001
_refine_ls_shift/su_mean          0.000
_refine_ls_structure_factor_coef  Fsqd
_refine_ls_weighting_details
'calc w=1/[\s^2^(Fo^2^)+(0.0626P)^2^+0.0730P] where P=(Fo^2^+2Fc^2^)/3'
_refine_ls_weighting_scheme       calc
_refine_ls_wR_factor_gt           0.0986
_refine_ls_wR_factor_ref          0.1035
_refine_special_details
;
 Refinement of F^2^ against ALL reflections.  The weighted R-factor wR and 
 goodness of fit S are based on F^2^, conventional R-factors R are based 
 on F, with F set to zero for negative F^2^. The threshold expression of 
 F^2^ > 2sigma(F^2^) is used only for calculating R-factors(gt) etc. and is 
 not relevant to the choice of reflections for refinement.  R-factors based 
 on F^2^ are statistically about twice as large as those based on F, and R- 
 factors based on ALL data will be even larger. 
;
_atom_sites_solution_hydrogens    geom
_atom_sites_solution_primary      direct
_atom_sites_solution_secondary    difmap
loop_
  _atom_site_label
  _atom_site_type_symbol
  _atom_site_fract_x
  _atom_site_fract_y
  _atom_site_fract_z
  _atom_site_U_iso_or_equiv
  _atom_site_adp_type
  _atom_site_occupancy
  _atom_site_symmetry_multiplicity
  _atom_site_calc_flag
  _atom_site_refinement_flags
  _atom_site_disorder_assembly
  _atom_site_disorder_group
 O10 O 0.20886(15) 0.60964(11) 0.56651(11) 0.0214(3) Uani 1 1 d . . .
 H10 H 0.1630 0.6605 0.5146 0.032 Uiso 1 1 calc R . .
 O5 O 1.11541(15) -0.38796(12) 1.24823(12) 0.0239(3) Uani 1 1 d . . .
 H5 H 1.1661 -0.4389 1.2969 0.036 Uiso 1 1 calc R . .
 O6 O 0.31676(14) 0.54714(11) 0.78547(11) 0.0198(3) Uani 1 1 d . . .
 O1 O 0.96426(14) -0.32120(11) 1.04911(11) 0.0205(3) Uani 1 1 d . . .
 O9 O 0.26045(15) 0.43902(11) 0.40636(11) 0.0215(3) Uani 1 1 d . . .
 O3 O 0.63914(15) 0.14634(12) 1.06750(12) 0.0235(3) Uani 1 1 d . . .
 H3 H 0.6371 0.1144 0.9940 0.035 Uiso 1 1 calc R . .
 O4 O 1.06189(14) -0.22217(12) 1.41299(11) 0.0214(3) Uani 1 1 d . . .
 O2 O 0.78934(14) -0.15574(12) 0.95910(11) 0.0216(3) Uani 1 1 d . . .
 C15 C 0.36396(19) 0.37914(16) 0.59198(15) 0.0162(3) Uani 1 1 d . . .
 O7 O 0.46017(14) 0.38467(11) 0.90281(11) 0.0198(3) Uani 1 1 d . . .
 O8 O 0.62324(15) 0.08900(11) 0.81076(11) 0.0204(3) Uani 1 1 d . . .
 H8 H 0.6712 0.0096 0.7671 0.031 Uiso 1 1 calc R . .
 C3 C 0.81557(19) -0.09225(17) 1.06276(15) 0.0165(3) Uani 1 1 d . . .
 C2 C 0.91780(19) -0.19121(17) 1.11835(16) 0.0163(3) Uani 1 1 d . . .
 C11 C 0.46824(19) 0.32098(17) 0.78295(16) 0.0165(3) Uani 1 1 d . . .
 C8 C 1.04797(19) -0.25633(17) 1.30432(16) 0.0179(3) Uani 1 1 d . . .
 C7 C 0.95384(19) -0.15604(17) 1.23198(16) 0.0172(3) Uani 1 1 d . . .
 C16 C 0.27396(19) 0.47744(16) 0.51402(15) 0.0165(3) Uani 1 1 d . . .
 C14 C 0.44377(19) 0.23583(17) 0.54320(16) 0.0173(3) Uani 1 1 d . . .
 H14 H 0.4374 0.2049 0.4597 0.021 Uiso 1 1 calc R . .
 C4 C 0.7444(2) 0.04740(17) 1.11502(16) 0.0178(3) Uani 1 1 d . . .
 C5 C 0.7829(2) 0.08662(16) 1.22724(16) 0.0188(3) Uani 1 1 d . . .
 H5A H 0.7385 0.1825 1.2647 0.023 Uiso 1 1 calc R . .
 C12 C 0.54381(19) 0.17945(16) 0.73632(16) 0.0162(3) Uani 1 1 d . . .
 C13 C 0.5305(2) 0.13928(16) 0.61204(16) 0.0180(3) Uani 1 1 d . . .
 H13 H 0.5824 0.0437 0.5752 0.022 Uiso 1 1 calc R . .
 C6 C 0.8835(2) -0.01132(16) 1.28315(16) 0.0178(3) Uani 1 1 d . . .
 H6 H 0.9070 0.0186 1.3589 0.021 Uiso 1 1 calc R . .
 C10 C 0.38105(19) 0.41757(16) 0.71382(16) 0.0156(3) Uani 1 1 d . . .
 C1 C 0.9070(2) -0.29387(17) 0.93250(16) 0.0192(3) Uani 1 1 d . . .
 H1A H 1.0053 -0.2925 0.8432 0.023 Uiso 1 1 calc R . .
 H1B H 0.8498 -0.3704 0.9252 0.023 Uiso 1 1 calc R . .
 C9 C 0.3953(2) 0.53603(16) 0.88855(16) 0.0192(3) Uani 1 1 d . . .
 H9A H 0.4895 0.5883 0.8569 0.023 Uiso 1 1 calc R . .
 H9B H 0.3102 0.5784 0.9798 0.023 Uiso 1 1 calc R . .
 O11 O 0.22228(16) 0.16163(12) 0.33034(13) 0.0272(3) Uani 1 1 d D . .
 H11A H 0.266(3) 0.2344(18) 0.323(2) 0.041 Uiso 1 1 d D . .
 H11B H 0.139(2) 0.165(2) 0.4088(14) 0.041 Uiso 1 1 d D . .

loop_
  _atom_site_aniso_label
  _atom_site_aniso_U_11
  _atom_site_aniso_U_22
  _atom_site_aniso_U_33
  _atom_site_aniso_U_23
  _atom_site_aniso_U_13
  _atom_site_aniso_U_12
 O10 0.0296(6) 0.0144(6) 0.0217(6) -0.0015(4) -0.0163(5) 0.0041(5)
 O5 0.0317(6) 0.0171(6) 0.0228(6) -0.0023(4) -0.0164(5) 0.0064(5)
 O6 0.0283(6) 0.0124(5) 0.0203(6) -0.0038(4) -0.0145(5) 0.0032(4)
 O1 0.0290(6) 0.0137(5) 0.0196(6) -0.0043(4) -0.0137(5) 0.0035(5)
 O9 0.0300(6) 0.0171(6) 0.0208(6) -0.0003(4) -0.0167(5) 0.0007(5)
 O3 0.0338(7) 0.0149(6) 0.0259(6) -0.0022(4) -0.0209(5) 0.0040(5)
 O4 0.0272(6) 0.0190(6) 0.0195(6) -0.0010(4) -0.0139(5) 0.0016(5)
 O2 0.0287(6) 0.0173(6) 0.0214(6) -0.0049(4) -0.0157(5) 0.0027(5)
 C15 0.0164(7) 0.0165(8) 0.0164(8) 0.0007(6) -0.0073(6) -0.0029(6)
 O7 0.0308(6) 0.0130(5) 0.0189(6) -0.0036(4) -0.0162(5) 0.0021(5)
 O8 0.0279(6) 0.0134(5) 0.0204(6) -0.0018(4) -0.0147(5) 0.0053(5)
 C3 0.0180(7) 0.0181(8) 0.0141(7) 0.0007(6) -0.0066(6) -0.0042(6)
 C2 0.0170(7) 0.0142(7) 0.0151(7) -0.0017(6) -0.0036(6) -0.0017(6)
 C11 0.0184(8) 0.0164(8) 0.0153(7) -0.0012(6) -0.0070(6) -0.0033(6)
 C8 0.0178(7) 0.0180(8) 0.0161(8) -0.0003(6) -0.0052(6) -0.0021(6)
 C7 0.0170(7) 0.0172(8) 0.0168(8) 0.0015(6) -0.0066(6) -0.0023(6)
 C16 0.0177(7) 0.0156(8) 0.0162(8) 0.0003(6) -0.0062(6) -0.0040(6)
 C14 0.0210(8) 0.0154(7) 0.0166(7) -0.0022(6) -0.0091(6) -0.0019(6)
 C4 0.0199(8) 0.0155(8) 0.0179(8) 0.0031(6) -0.0081(6) -0.0026(6)
 C5 0.0228(8) 0.0138(7) 0.0180(8) -0.0005(6) -0.0063(6) -0.0028(6)
 C12 0.0161(7) 0.0146(8) 0.0178(8) 0.0026(6) -0.0076(6) -0.0016(6)
 C13 0.0203(8) 0.0139(7) 0.0195(8) -0.0013(6) -0.0085(6) -0.0010(6)
 C6 0.0218(8) 0.0167(8) 0.0164(7) -0.0010(6) -0.0086(6) -0.0043(6)
 C10 0.0164(7) 0.0127(7) 0.0164(7) -0.0007(6) -0.0053(6) -0.0020(6)
 C1 0.0227(8) 0.0154(8) 0.0193(8) -0.0036(6) -0.0105(6) 0.0020(6)
 C9 0.0274(8) 0.0134(7) 0.0185(8) -0.0026(6) -0.0139(7) 0.0024(6)
 O11 0.0332(7) 0.0199(6) 0.0273(6) -0.0056(5) -0.0118(5) -0.0008(5)

_geom_special_details
;
 All esds (except the esd in the dihedral angle between two l.s. planes) 
 are estimated using the full covariance matrix.  The cell esds are taken 
 into account individually in the estimation of esds in distances, angles 
 and torsion angles; correlations between esds in cell parameters are only 
 used when they are defined by crystal symmetry.  An approximate (isotropic) 
 treatment of cell esds is used for estimating esds involving l.s. planes. 
;
loop_
  _geom_bond_atom_site_label_1
  _geom_bond_atom_site_label_2
  _geom_bond_distance
  _geom_bond_site_symmetry_2
  _geom_bond_publ_flag
 O10 H10 0.8400 . ?
 O10 C16 1.3139(19) . ?
 O5 H5 0.8400 . ?
 O5 C8 1.3224(19) . ?
 O6 C10 1.3678(18) . ?
 O6 C9 1.4413(18) . ?
 O1 C2 1.3686(18) . ?
 O1 C1 1.4423(19) . ?
 O9 C16 1.2407(18) . ?
 O3 H3 0.8400 . ?
 O3 C4 1.3480(19) . ?
 O4 C8 1.2376(18) . ?
 O2 C3 1.3716(18) . ?
 O2 C1 1.4337(19) . ?
 C15 C16 1.462(2) . ?
 C15 C14 1.408(2) . ?
 C15 C10 1.394(2) . ?
 O7 C11 1.3800(18) . ?
 O7 C9 1.4349(18) . ?
 O8 H8 0.8400 . ?
 O8 C12 1.3474(19) . ?
 C3 C2 1.380(2) . ?
 C3 C4 1.379(2) . ?
 C2 C7 1.394(2) . ?
 C11 C12 1.384(2) . ?
 C11 C10 1.377(2) . ?
 C8 C7 1.452(2) . ?
 C7 C6 1.419(2) . ?
 C14 H14 0.9500 . ?
 C14 C13 1.373(2) . ?
 C4 C5 1.407(2) . ?
 C5 H5A 0.9500 . ?
 C5 C6 1.368(2) . ?
 C12 C13 1.408(2) . ?
 C13 H13 0.9500 . ?
 C6 H6 0.9500 . ?
 C1 H1A 0.9900 . ?
 C1 H1B 0.9900 . ?
 C9 H9A 0.9900 . ?
 C9 H9B 0.9900 . ?
 O11 H11A 0.850(9) . ?
 O11 H11B 0.853(9) . ?

loop_
  _geom_angle_atom_site_label_1
  _geom_angle_atom_site_label_2
  _geom_angle_atom_site_label_3
  _geom_angle
  _geom_angle_site_symmetry_1
  _geom_angle_site_symmetry_3
  _geom_angle_publ_flag
 C16 O10 H10 109.5 . . ?
 C8 O5 H5 109.5 . . ?
 C10 O6 C9 105.65(11) . . ?
 C2 O1 C1 105.89(11) . . ?
 C4 O3 H3 109.5 . . ?
 C3 O2 C1 104.98(11) . . ?
 C14 C15 C16 119.98(13) . . ?
 C10 C15 C16 124.38(14) . . ?
 C10 C15 C14 115.62(14) . . ?
 C11 O7 C9 104.48(11) . . ?
 C12 O8 H8 109.5 . . ?
 O2 C3 C2 110.60(13) . . ?
 O2 C3 C4 127.02(14) . . ?
 C4 C3 C2 122.25(15) . . ?
 O1 C2 C3 109.13(13) . . ?
 O1 C2 C7 129.04(14) . . ?
 C3 C2 C7 121.76(14) . . ?
 O7 C11 C12 127.42(14) . . ?
 C10 C11 O7 110.36(13) . . ?
 C10 C11 C12 122.16(14) . . ?
 O5 C8 C7 115.72(13) . . ?
 O4 C8 O5 121.88(14) . . ?
 O4 C8 C7 122.39(14) . . ?
 C2 C7 C8 125.39(14) . . ?
 C2 C7 C6 115.71(14) . . ?
 C6 C7 C8 118.82(14) . . ?
 O10 C16 C15 114.85(13) . . ?
 O9 C16 O10 122.60(14) . . ?
 O9 C16 C15 122.55(14) . . ?
 C15 C14 H14 118.8 . . ?
 C13 C14 C15 122.36(14) . . ?
 C13 C14 H14 118.8 . . ?
 O3 C4 C3 124.43(14) . . ?
 O3 C4 C5 118.57(14) . . ?
 C3 C4 C5 116.99(14) . . ?
 C4 C5 H5A 119.5 . . ?
 C6 C5 C4 120.96(14) . . ?
 C6 C5 H5A 119.5 . . ?
 O8 C12 C11 119.35(14) . . ?
 O8 C12 C13 124.10(14) . . ?
 C11 C12 C13 116.55(14) . . ?
 C14 C13 C12 121.16(14) . . ?
 C14 C13 H13 119.4 . . ?
 C12 C13 H13 119.4 . . ?
 C7 C6 H6 118.9 . . ?
 C5 C6 C7 122.30(15) . . ?
 C5 C6 H6 118.9 . . ?
 O6 C10 C15 128.65(14) . . ?
 O6 C10 C11 109.21(13) . . ?
 C11 C10 C15 122.13(14) . . ?
 O1 C1 H1A 110.3 . . ?
 O1 C1 H1B 110.3 . . ?
 O2 C1 O1 106.94(11) . . ?
 O2 C1 H1A 110.3 . . ?
 O2 C1 H1B 110.3 . . ?
 H1A C1 H1B 108.6 . . ?
 O6 C9 H9A 110.4 . . ?
 O6 C9 H9B 110.4 . . ?
 O7 C9 O6 106.70(11) . . ?
 O7 C9 H9A 110.4 . . ?
 O7 C9 H9B 110.4 . . ?
 H9A C9 H9B 108.6 . . ?
 H11A O11 H11B 110.2(17) . . ?

loop_
  _geom_torsion_atom_site_label_1
  _geom_torsion_atom_site_label_2
  _geom_torsion_atom_site_label_3
  _geom_torsion_atom_site_label_4
  _geom_torsion
  _geom_torsion_site_symmetry_1
  _geom_torsion_site_symmetry_2
  _geom_torsion_site_symmetry_3
  _geom_torsion_site_symmetry_4
  _geom_torsion_publ_flag
 O5 C8 C7 C2 5.8(2) . . . . ?
 O5 C8 C7 C6 -177.65(13) . . . . ?
 O1 C2 C7 C8 -1.9(3) . . . . ?
 O1 C2 C7 C6 -178.48(14) . . . . ?
 O3 C4 C5 C6 177.39(14) . . . . ?
 O4 C8 C7 C2 -172.87(14) . . . . ?
 O4 C8 C7 C6 3.6(2) . . . . ?
 O2 C3 C2 O1 1.55(17) . . . . ?
 O2 C3 C2 C7 -175.56(13) . . . . ?
 O2 C3 C4 O3 -2.1(3) . . . . ?
 O2 C3 C4 C5 176.68(14) . . . . ?
 C15 C14 C13 C12 0.0(2) . . . . ?
 O7 C11 C12 O8 -1.3(2) . . . . ?
 O7 C11 C12 C13 178.19(14) . . . . ?
 O7 C11 C10 O6 1.07(17) . . . . ?
 O7 C11 C10 C15 -177.63(13) . . . . ?
 O8 C12 C13 C14 178.27(14) . . . . ?
 C3 O2 C1 O1 15.49(15) . . . . ?
 C3 C2 C7 C8 174.61(14) . . . . ?
 C3 C2 C7 C6 -2.0(2) . . . . ?
 C3 C4 C5 C6 -1.5(2) . . . . ?
 C2 O1 C1 O2 -14.75(15) . . . . ?
 C2 C3 C4 O3 -177.64(14) . . . . ?
 C2 C3 C4 C5 1.1(2) . . . . ?
 C2 C7 C6 C5 1.7(2) . . . . ?
 C11 O7 C9 O6 18.54(15) . . . . ?
 C11 C12 C13 C14 -1.2(2) . . . . ?
 C8 C7 C6 C5 -175.18(14) . . . . ?
 C16 C15 C14 C13 179.75(14) . . . . ?
 C16 C15 C10 O6 2.0(2) . . . . ?
 C16 C15 C10 C11 -179.56(13) . . . . ?
 C14 C15 C16 O10 -177.99(13) . . . . ?
 C14 C15 C16 O9 1.9(2) . . . . ?
 C14 C15 C10 O6 -179.32(13) . . . . ?
 C14 C15 C10 C11 -0.9(2) . . . . ?
 C4 C3 C2 O1 177.75(13) . . . . ?
 C4 C3 C2 C7 0.6(2) . . . . ?
 C4 C5 C6 C7 0.1(2) . . . . ?
 C12 C11 C10 O6 178.41(13) . . . . ?
 C12 C11 C10 C15 -0.3(2) . . . . ?
 C10 O6 C9 O7 -18.17(15) . . . . ?
 C10 C15 C16 O10 0.6(2) . . . . ?
 C10 C15 C16 O9 -179.53(14) . . . . ?
 C10 C15 C14 C13 1.0(2) . . . . ?
 C10 C11 C12 O8 -178.15(13) . . . . ?
 C10 C11 C12 C13 1.3(2) . . . . ?
 C1 O1 C2 C3 8.30(16) . . . . ?
 C1 O1 C2 C7 -174.86(15) . . . . ?
 C1 O2 C3 C2 -10.72(16) . . . . ?
 C1 O2 C3 C4 173.31(15) . . . . ?
 C9 O6 C10 C15 -170.70(15) . . . . ?
 C9 O6 C10 C11 10.70(16) . . . . ?
 C9 O7 C11 C12 170.49(15) . . . . ?
 C9 O7 C11 C10 -12.35(16) . . . . ?
