# Supplementary material for: A Para‐Selective Kolbe–Schmitt Reaction
Source: Angew Chem Int Ed Engl. 2025 Dec 12;65(4):e22503. doi: 10.1002/anie.202522503 (PMC12828480; doi:10.1002/anie.202522503)
Supplement: Supplementary file 2 — Supporting Information [file ANIE-65-e22503-s002.zip › 3s_2488328.cif]

data_exp_10038
_audit_creation_date              2025-07-08
_audit_creation_method
;
  Olex2 1.1
  (compiled 2011.02.15 svn.r1672, GUI svn.r3494)
;
_chemical_name_common             ?
_chemical_name_systematic
;
 ? 
;
_chemical_formula_moiety          'C9 H6 O3 S, 0.5(C H4 O)'
_chemical_formula_sum             'C9.50 H8 O3.50 S'
_chemical_formula_weight          210.22
_chemical_melting_point           ?
loop_
  _atom_type_symbol
  _atom_type_description
  _atom_type_scat_dispersion_real
  _atom_type_scat_dispersion_imag
  _atom_type_scat_source
 'C' 'C' 0.0181 0.0091 'International Tables Vol C Tables 4.2.6.8 and 6.1.1.4'
 'H' 'H' 0.0000 0.0000 'International Tables Vol C Tables 4.2.6.8 and 6.1.1.4'
 'O' 'O' 0.0492 0.0322 'International Tables Vol C Tables 4.2.6.8 and 6.1.1.4'
 'S' 'S' 0.3331 0.5567 'International Tables Vol C Tables 4.2.6.8 and 6.1.1.4'

_space_group_crystal_system       'triclinic'
_space_group_IT_number            2
_space_group_name_H-M_alt         'P -1'
_space_group_name_Hall            '-P 1'
loop_
  _space_group_symop_id
  _space_group_symop_operation_xyz
 1 'x, y, z'
 2 '-x, -y, -z'

_cell_length_a                    7.3343(5)
_cell_length_b                    8.7623(7)
_cell_length_c                    14.6810(12)
_cell_angle_alpha                 76.765(7)
_cell_angle_beta                  89.247(6)
_cell_angle_gamma                 82.777(6)
_cell_volume                      911.01(12)
_cell_formula_units_Z             4
_cell_measurement_reflns_used     2468
_cell_measurement_temperature     116.4(2)
_cell_measurement_theta_max       66.2830
_cell_measurement_theta_min       5.2580
_exptl_absorpt_coefficient_mu     3.027
_exptl_absorpt_correction_T_max   1.00000
_exptl_absorpt_correction_T_min   0.75957
_exptl_absorpt_correction_type    multi-scan
_exptl_absorpt_process_details
;
CrysAlisPro, Agilent Technologies,
Version 1.171.37.35 (release 13-08-2014 CrysAlis171 .NET)
(compiled Aug 13 2014,18:06:01)
Empirical absorption correction using spherical harmonics,
 implemented in SCALE3 ABSPACK scaling algorithm.
;
_exptl_crystal_colour             ?
_exptl_crystal_density_diffrn     1.533
_exptl_crystal_density_meas       ?
_exptl_crystal_density_method     'not measured'
_exptl_crystal_description        ''
_exptl_crystal_F_000              436
_exptl_crystal_size_max           0.31
_exptl_crystal_size_mid           0.27
_exptl_crystal_size_min           0.13
_exptl_special_details
;
 ? 
;
_diffrn_reflns_av_R_equivalents   0.0320
_diffrn_reflns_av_unetI/netI      0.0442
_diffrn_reflns_limit_h_max        8
_diffrn_reflns_limit_h_min        -8
_diffrn_reflns_limit_k_max        10
_diffrn_reflns_limit_k_min        -6
_diffrn_reflns_limit_l_max        17
_diffrn_reflns_limit_l_min        -17
_diffrn_reflns_number             5284
_diffrn_reflns_theta_full         66.72
_diffrn_reflns_theta_max          66.72
_diffrn_reflns_theta_min          5.23
_diffrn_ambient_environment       N~2~
_diffrn_ambient_temperature       116.4(2)
_diffrn_detector                  'CCD plate'
_diffrn_detector_area_resol_mean  16.0971
_diffrn_detector_type             Eos
_diffrn_measured_fraction_theta_full 0.9979
_diffrn_measured_fraction_theta_max 0.9636
_diffrn_measurement_details
;
#__ type_ start__ end____ width___ exp.time_
  1 omega  -25.00   61.00   1.0000    1.0000
omega____ theta____ kappa____ phi______ frames
    -       36.7919  -19.0000  -30.0000 86

#__ type_ start__ end____ width___ exp.time_
  2 omega   39.00   76.00   1.0000    1.0000
omega____ theta____ kappa____ phi______ frames
    -       36.7919  -99.0000    0.0000 37

#__ type_ start__ end____ width___ exp.time_
  3 omega   33.00   66.00   1.0000    2.0000
omega____ theta____ kappa____ phi______ frames
    -       98.5477  -30.0000   90.0000 33

#__ type_ start__ end____ width___ exp.time_
  4 omega   31.00   76.00   1.0000    2.0000
omega____ theta____ kappa____ phi______ frames
    -       98.5477  -30.0000  120.0000 45

#__ type_ start__ end____ width___ exp.time_
  5 omega   38.00  123.00   1.0000    2.0000
omega____ theta____ kappa____ phi______ frames
    -       98.5477  -77.0000  150.0000 85

#__ type_ start__ end____ width___ exp.time_
  6 omega   50.00  107.00   1.0000    2.0000
omega____ theta____ kappa____ phi______ frames
    -       98.5477  -94.0000   60.0000 57

#__ type_ start__ end____ width___ exp.time_
  7 omega   67.00   99.00   1.0000    2.0000
omega____ theta____ kappa____ phi______ frames
    -       98.5477  -45.0000  -60.0000 32

#__ type_ start__ end____ width___ exp.time_
  8 omega   94.00  119.00   1.0000    2.0000
omega____ theta____ kappa____ phi______ frames
    -       98.5477 -125.0000 -120.0000 25

#__ type_ start__ end____ width___ exp.time_
  9 omega   44.00  109.00   1.0000    2.0000
omega____ theta____ kappa____ phi______ frames
    -       98.5477  -94.0000  -60.0000 65

#__ type_ start__ end____ width___ exp.time_
 10 omega   33.00   91.00   1.0000    2.0000
omega____ theta____ kappa____ phi______ frames
    -       98.5477  -30.0000 -150.0000 58

#__ type_ start__ end____ width___ exp.time_
 11 omega   82.00  134.00   1.0000    2.0000
omega____ theta____ kappa____ phi______ frames
    -       98.5477   45.0000 -120.0000 52

#__ type_ start__ end____ width___ exp.time_
 12 omega   88.00  157.00   1.0000    2.0000
omega____ theta____ kappa____ phi______ frames
    -       98.5477   61.0000    0.0000 69

#__ type_ start__ end____ width___ exp.time_
 13 omega  100.00  152.00   1.0000    2.0000
omega____ theta____ kappa____ phi______ frames
    -       98.5477   81.0000  112.0000 52

#__ type_ start__ end____ width___ exp.time_
 14 omega   95.00  121.00   1.0000    2.0000
omega____ theta____ kappa____ phi______ frames
    -       98.5477  125.0000 -120.0000 26

#__ type_ start__ end____ width___ exp.time_
 15 omega  124.00  150.00   1.0000    2.0000
omega____ theta____ kappa____ phi______ frames
    -       98.5477  125.0000 -120.0000 26

#__ type_ start__ end____ width___ exp.time_
 16 omega  102.00  132.00   1.0000    2.0000
omega____ theta____ kappa____ phi______ frames
    -       98.5477  125.0000 -180.0000 30

#__ type_ start__ end____ width___ exp.time_
 17 omega   22.00   62.00   1.0000    1.0000
omega____ theta____ kappa____ phi______ frames
    -       36.7919  -19.0000 -180.0000 40

#__ type_ start__ end____ width___ exp.time_
 18 omega   -1.00   70.00   1.0000    1.0000
omega____ theta____ kappa____ phi______ frames
    -       36.7919  -99.0000  -90.0000 71

#__ type_ start__ end____ width___ exp.time_
 19 omega   -4.00   29.00   1.0000    1.0000
omega____ theta____ kappa____ phi______ frames
    -       36.7919  -99.0000    0.0000 33

#__ type_ start__ end____ width___ exp.time_
 20 omega  -24.00   32.00   1.0000    1.0000
omega____ theta____ kappa____ phi______ frames
    -       36.7919  -37.0000 -120.0000 56

#__ type_ start__ end____ width___ exp.time_
 21 omega   33.00   64.00   1.0000    2.0000
omega____ theta____ kappa____ phi______ frames
    -       98.5477  -45.0000  -60.0000 31

#__ type_ start__ end____ width___ exp.time_
 22 omega   29.00   91.00   1.0000    2.0000
omega____ theta____ kappa____ phi______ frames
    -       98.5477  -30.0000   30.0000 62

#__ type_ start__ end____ width___ exp.time_
 23 omega  -29.00   53.00   1.0000    1.0000
omega____ theta____ kappa____ phi______ frames
    -       36.7919  -57.0000  120.0000 82
;
_diffrn_measurement_device        'four-circle diffractometer'
_diffrn_measurement_device_type   'Xcalibur, Eos, Gemini'
_diffrn_measurement_method        '\w scans'
_diffrn_orient_matrix_UB_11       -0.1749298000
_diffrn_orient_matrix_UB_12       0.0144445000
_diffrn_orient_matrix_UB_13       0.0582524000
_diffrn_orient_matrix_UB_21       0.1090962000
_diffrn_orient_matrix_UB_22       0.0552357000
_diffrn_orient_matrix_UB_23       0.0727956000
_diffrn_orient_matrix_UB_31       -0.0483576000
_diffrn_orient_matrix_UB_32       0.1728839000
_diffrn_orient_matrix_UB_33       -0.0541400000
_diffrn_radiation_monochromator   graphite
_diffrn_radiation_probe           x-ray
_diffrn_radiation_type            'Cu K\a'
_diffrn_radiation_wavelength      1.54184
_diffrn_source                    'Enhance (Cu) X-ray Source'
_diffrn_standards_decay_%         ?
_diffrn_standards_interval_count  ?
_diffrn_standards_interval_time   ?
_diffrn_standards_number          ?
_reflns_number_gt                 2775
_reflns_number_total              3124
_reflns_odcompleteness_completeness 99.79
_reflns_odcompleteness_iscentric  1
_reflns_odcompleteness_theta      61.93
_reflns_threshold_expression      >2sigma(I)
_computing_cell_refinement
;
CrysAlisPro, Agilent Technologies,
Version 1.171.37.35 (release 13-08-2014 CrysAlis171 .NET)
(compiled Aug 13 2014,18:06:01)
;
_computing_data_collection
;
CrysAlisPro, Agilent Technologies,
Version 1.171.37.35 (release 13-08-2014 CrysAlis171 .NET)
(compiled Aug 13 2014,18:06:01)
;
_computing_data_reduction
;
CrysAlisPro, Agilent Technologies,
Version 1.171.37.35 (release 13-08-2014 CrysAlis171 .NET)
(compiled Aug 13 2014,18:06:01)
;
_computing_molecular_graphics
;
O. V. Dolomanov, L. J. Bourhis, R. J. Gildea, J. A. K. Howard and H. Puschmann,
OLEX2: a complete structure solution, refinement and analysis program.
J. Appl. Cryst. (2009). 42, 339-341.
;
_computing_publication_material
;
O. V. Dolomanov, L. J. Bourhis, R. J. Gildea, J. A. K. Howard and H. Puschmann,
OLEX2: a complete structure solution, refinement and analysis program.
J. Appl. Cryst. (2009). 42, 339-341.
;
_computing_structure_refinement   'SHELXL-97 (Sheldrick, 1997)'
_computing_structure_solution
'A short history of SHELX (Sheldrick, 2007)/Bruker'
_refine_diff_density_max          0.405
_refine_diff_density_min          -0.277
_refine_diff_density_rms          0.072
_refine_ls_extinction_coef        ?
_refine_ls_extinction_method      none
_refine_ls_goodness_of_fit_ref    1.032
_refine_ls_hydrogen_treatment     mixed
_refine_ls_matrix_type            full
_refine_ls_number_parameters      259
_refine_ls_number_reflns          3124
_refine_ls_number_restraints      0
_refine_ls_R_factor_all           0.0424
_refine_ls_R_factor_gt            0.0381
_refine_ls_restrained_S_all       1.032
_refine_ls_shift/su_max           0.001
_refine_ls_shift/su_mean          0.000
_refine_ls_structure_factor_coef  Fsqd
_refine_ls_weighting_details
'calc w=1/[\s^2^(Fo^2^)+(0.0609P)^2^+0.1472P] where P=(Fo^2^+2Fc^2^)/3'
_refine_ls_weighting_scheme       calc
_refine_ls_wR_factor_gt           0.1019
_refine_ls_wR_factor_ref          0.1065
_refine_special_details
;
 Refinement of F^2^ against ALL reflections.  The weighted R-factor wR and 
 goodness of fit S are based on F^2^, conventional R-factors R are based 
 on F, with F set to zero for negative F^2^. The threshold expression of 
 F^2^ > 2sigma(F^2^) is used only for calculating R-factors(gt) etc. and is 
 not relevant to the choice of reflections for refinement.  R-factors based 
 on F^2^ are statistically about twice as large as those based on F, and R- 
 factors based on ALL data will be even larger. 
;
_atom_sites_solution_hydrogens    geom
_atom_sites_solution_primary      direct
_atom_sites_solution_secondary    difmap
loop_
  _atom_site_label
  _atom_site_type_symbol
  _atom_site_fract_x
  _atom_site_fract_y
  _atom_site_fract_z
  _atom_site_U_iso_or_equiv
  _atom_site_adp_type
  _atom_site_occupancy
  _atom_site_symmetry_multiplicity
  _atom_site_calc_flag
  _atom_site_refinement_flags
  _atom_site_disorder_assembly
  _atom_site_disorder_group
 S1 S 0.66976(6) -0.77347(5) 0.92376(3) 0.01904(15) Uani 1 1 d . . .
 O2 O 0.62311(18) -0.44771(15) 0.83585(9) 0.0192(3) Uani 1 1 d . . .
 O1 O 0.9465(2) -0.82744(16) 1.23460(9) 0.0229(3) Uani 1 1 d . . .
 H1 H 0.9861 -0.7808 1.2728 0.034 Uiso 1 1 calc R . .
 O3 O 0.66351(19) -0.24820(15) 0.90230(9) 0.0196(3) Uani 1 1 d . . .
 H3 H 0.6144 -0.1946 0.8518 0.029 Uiso 1 1 calc R . .
 C5 C 0.7386(2) -0.5077(2) 0.99127(13) 0.0160(4) Uani 1 1 d . . .
 C7 C 0.8709(3) -0.5574(2) 1.14769(13) 0.0183(4) Uani 1 1 d . . .
 H7A H 0.9130 -0.5173 1.1974 0.022 Uiso 1 1 calc R . .
 C6 C 0.8016(2) -0.4535(2) 1.06595(13) 0.0170(4) Uani 1 1 d . . .
 H6A H 0.7971 -0.3430 1.0607 0.020 Uiso 1 1 calc R . .
 C3 C 0.8126(2) -0.7791(2) 1.08455(13) 0.0171(4) Uani 1 1 d . . .
 C8 C 0.8790(3) -0.7198(2) 1.15737(13) 0.0175(4) Uani 1 1 d . . .
 C9 C 0.6706(2) -0.3993(2) 0.90389(13) 0.0156(4) Uani 1 1 d . . .
 C4 C 0.7445(2) -0.6726(2) 1.00233(13) 0.0158(4) Uani 1 1 d . . .
 C2 C 0.8027(3) -0.9406(2) 1.08200(14) 0.0212(4) Uani 1 1 d . . .
 H2 H 0.8427 -1.0281 1.1319 0.025 Uiso 1 1 calc R . .
 C1 C 0.7305(3) -0.9539(2) 1.00091(14) 0.0236(4) Uani 1 1 d . . .
 H1A H 0.7144 -1.0523 0.9873 0.028 Uiso 1 1 calc R . .
 S2 S 0.40927(8) 0.25419(6) 0.67433(4) 0.02622(17) Uani 1 1 d . . .
 O5 O 0.51332(19) -0.06903(16) 0.74685(9) 0.0213(3) Uani 1 1 d . . .
 O4 O 0.0966(2) 0.29995(16) 0.36604(9) 0.0223(3) Uani 1 1 d . . .
 H4 H 0.1242 0.3919 0.3601 0.033 Uiso 1 1 calc R . .
 C15 C 0.2796(3) -0.0622(2) 0.53013(13) 0.0170(4) Uani 1 1 d . . .
 H15 H 0.2879 -0.1727 0.5342 0.020 Uiso 1 1 calc R . .
 O6 O 0.44959(19) -0.26883(16) 0.68568(9) 0.0204(3) Uani 1 1 d . . .
 H6 H 0.5082 -0.3230 0.7334 0.031 Uiso 1 1 calc R . .
 C14 C 0.3504(2) -0.0084(2) 0.60282(13) 0.0156(4) Uani 1 1 d . . .
 C18 C 0.4440(2) -0.1173(2) 0.68465(13) 0.0162(4) Uani 1 1 d . . .
 C16 C 0.1972(3) 0.0423(2) 0.45194(13) 0.0180(4) Uani 1 1 d . . .
 H16 H 0.1504 0.0026 0.4031 0.022 Uiso 1 1 calc R . .
 C17 C 0.1823(2) 0.2032(2) 0.44415(13) 0.0164(4) Uani 1 1 d . . .
 C13 C 0.3351(2) 0.1554(2) 0.59465(13) 0.0161(4) Uani 1 1 d . . .
 C12 C 0.2509(3) 0.2640(2) 0.51578(13) 0.0172(4) Uani 1 1 d . . .
 C10 C 0.3257(4) 0.4349(3) 0.60333(16) 0.0334(5) Uani 1 1 d . . .
 H10 H 0.3343 0.5327 0.6196 0.040 Uiso 1 1 calc R . .
 C11 C 0.2477(3) 0.4248(2) 0.52323(15) 0.0267(5) Uani 1 1 d . . .
 H11 H 0.1963 0.5137 0.4768 0.032 Uiso 1 1 calc R . .
 O7 O 0.1754(2) 0.58866(16) 0.29652(10) 0.0279(4) Uani 1 1 d . . .
 H7 H 0.2315 0.5887 0.2463 0.042 Uiso 1 1 calc R . .
 C19 C 0.0972(3) 0.7446(3) 0.29713(16) 0.0334(5) Uani 1 1 d . . .
 H19A H -0.0139 0.7726 0.2574 0.050 Uiso 1 1 calc R . .
 H19B H 0.1861 0.8181 0.2731 0.050 Uiso 1 1 calc R . .
 H19C H 0.0651 0.7509 0.3613 0.050 Uiso 1 1 calc R . .

loop_
  _atom_site_aniso_label
  _atom_site_aniso_U_11
  _atom_site_aniso_U_22
  _atom_site_aniso_U_33
  _atom_site_aniso_U_23
  _atom_site_aniso_U_13
  _atom_site_aniso_U_12
 S1 0.0259(3) 0.0170(3) 0.0151(3) -0.00484(19) -0.00490(18) -0.00302(19)
 O2 0.0250(7) 0.0171(7) 0.0148(7) -0.0033(5) -0.0059(5) 0.0001(5)
 O1 0.0305(8) 0.0198(7) 0.0163(7) 0.0005(6) -0.0109(6) -0.0020(6)
 O3 0.0267(7) 0.0160(7) 0.0148(7) -0.0015(5) -0.0078(5) -0.0014(5)
 C5 0.0123(9) 0.0194(10) 0.0166(9) -0.0045(8) 0.0004(7) -0.0024(7)
 C7 0.0171(9) 0.0223(10) 0.0164(9) -0.0056(8) -0.0034(7) -0.0036(7)
 C6 0.0166(9) 0.0179(10) 0.0165(9) -0.0040(8) -0.0014(7) -0.0018(7)
 C3 0.0138(9) 0.0194(10) 0.0173(9) -0.0033(8) 0.0003(7) -0.0007(7)
 C8 0.0155(9) 0.0216(10) 0.0138(9) -0.0012(8) -0.0028(7) -0.0014(7)
 C9 0.0126(9) 0.0186(10) 0.0156(9) -0.0044(8) 0.0005(7) -0.0011(7)
 C4 0.0138(9) 0.0200(10) 0.0142(9) -0.0049(8) -0.0016(7) -0.0023(7)
 C2 0.0256(10) 0.0168(10) 0.0194(10) -0.0012(8) -0.0028(8) -0.0017(8)
 C1 0.0300(11) 0.0178(10) 0.0236(10) -0.0059(8) -0.0037(8) -0.0025(8)
 S2 0.0397(3) 0.0187(3) 0.0207(3) -0.0041(2) -0.0152(2) -0.0047(2)
 O5 0.0277(7) 0.0180(7) 0.0174(7) -0.0033(6) -0.0077(6) -0.0010(6)
 O4 0.0301(8) 0.0167(7) 0.0185(7) 0.0005(6) -0.0121(6) -0.0034(6)
 C15 0.0179(9) 0.0155(9) 0.0178(9) -0.0040(8) 0.0001(7) -0.0025(7)
 O6 0.0275(8) 0.0153(7) 0.0164(7) -0.0008(5) -0.0081(5) 0.0006(5)
 C14 0.0125(9) 0.0182(9) 0.0157(9) -0.0030(8) -0.0003(7) -0.0021(7)
 C18 0.0144(9) 0.0191(10) 0.0149(9) -0.0037(8) -0.0002(7) -0.0020(7)
 C16 0.0192(10) 0.0206(10) 0.0157(9) -0.0056(8) -0.0034(7) -0.0052(8)
 C17 0.0152(9) 0.0186(9) 0.0137(9) -0.0009(7) -0.0026(7) -0.0016(7)
 C13 0.0140(9) 0.0204(10) 0.0149(9) -0.0051(8) -0.0015(7) -0.0033(7)
 C12 0.0159(9) 0.0176(10) 0.0177(9) -0.0031(8) -0.0016(7) -0.0021(7)
 C10 0.0555(15) 0.0169(10) 0.0288(12) -0.0050(9) -0.0179(10) -0.0067(10)
 C11 0.0382(12) 0.0168(10) 0.0234(11) -0.0014(8) -0.0091(9) -0.0024(9)
 O7 0.0436(9) 0.0200(7) 0.0202(7) -0.0047(6) 0.0058(6) -0.0041(6)
 C19 0.0326(12) 0.0281(12) 0.0339(13) -0.0008(10) 0.0050(10) 0.0059(9)

_geom_special_details
;
 All esds (except the esd in the dihedral angle between two l.s. planes) 
 are estimated using the full covariance matrix.  The cell esds are taken 
 into account individually in the estimation of esds in distances, angles 
 and torsion angles; correlations between esds in cell parameters are only 
 used when they are defined by crystal symmetry.  An approximate (isotropic) 
 treatment of cell esds is used for estimating esds involving l.s. planes. 
;
loop_
  _geom_bond_atom_site_label_1
  _geom_bond_atom_site_label_2
  _geom_bond_distance
  _geom_bond_site_symmetry_2
  _geom_bond_publ_flag
 S1 C4 1.7369(19) . ?
 S1 C1 1.731(2) . ?
 O2 C9 1.241(2) . ?
 O1 H1 0.8400 . ?
 O1 C8 1.352(2) . ?
 O3 H3 0.8400 . ?
 O3 C9 1.313(2) . ?
 C5 C6 1.396(3) . ?
 C5 C9 1.461(3) . ?
 C5 C4 1.412(3) . ?
 C7 H7A 0.9500 . ?
 C7 C6 1.388(3) . ?
 C7 C8 1.391(3) . ?
 C6 H6A 0.9500 . ?
 C3 C8 1.408(3) . ?
 C3 C4 1.400(3) . ?
 C3 C2 1.435(3) . ?
 C2 H2 0.9500 . ?
 C2 C1 1.344(3) . ?
 C1 H1A 0.9500 . ?
 S2 C13 1.7357(19) . ?
 S2 C10 1.728(2) . ?
 O5 C18 1.230(2) . ?
 O4 H4 0.8400 . ?
 O4 C17 1.367(2) . ?
 C15 H15 0.9500 . ?
 C15 C14 1.392(3) . ?
 C15 C16 1.385(3) . ?
 O6 H6 0.8400 . ?
 O6 C18 1.320(2) . ?
 C14 C18 1.469(3) . ?
 C14 C13 1.403(3) . ?
 C16 H16 0.9500 . ?
 C16 C17 1.379(3) . ?
 C17 C12 1.407(3) . ?
 C13 C12 1.412(3) . ?
 C12 C11 1.435(3) . ?
 C10 H10 0.9500 . ?
 C10 C11 1.340(3) . ?
 C11 H11 0.9500 . ?
 O7 H7 0.8400 . ?
 O7 C19 1.416(3) . ?
 C19 H19A 0.9800 . ?
 C19 H19B 0.9800 . ?
 C19 H19C 0.9800 . ?

loop_
  _geom_angle_atom_site_label_1
  _geom_angle_atom_site_label_2
  _geom_angle_atom_site_label_3
  _geom_angle
  _geom_angle_site_symmetry_1
  _geom_angle_site_symmetry_3
  _geom_angle_publ_flag
 C1 S1 C4 91.50(9) . . ?
 C8 O1 H1 109.5 . . ?
 C9 O3 H3 109.5 . . ?
 C6 C5 C9 121.88(17) . . ?
 C6 C5 C4 117.60(17) . . ?
 C4 C5 C9 120.52(17) . . ?
 C6 C7 H7A 119.7 . . ?
 C6 C7 C8 120.52(18) . . ?
 C8 C7 H7A 119.7 . . ?
 C5 C6 H6A 119.3 . . ?
 C7 C6 C5 121.50(18) . . ?
 C7 C6 H6A 119.3 . . ?
 C8 C3 C2 128.35(18) . . ?
 C4 C3 C8 118.99(17) . . ?
 C4 C3 C2 112.66(17) . . ?
 O1 C8 C7 123.53(17) . . ?
 O1 C8 C3 116.75(17) . . ?
 C7 C8 C3 119.71(17) . . ?
 O2 C9 O3 122.48(17) . . ?
 O2 C9 C5 121.88(17) . . ?
 O3 C9 C5 115.65(16) . . ?
 C5 C4 S1 127.94(15) . . ?
 C3 C4 S1 110.39(14) . . ?
 C3 C4 C5 121.66(17) . . ?
 C3 C2 H2 123.9 . . ?
 C1 C2 C3 112.25(18) . . ?
 C1 C2 H2 123.9 . . ?
 S1 C1 H1A 123.4 . . ?
 C2 C1 S1 113.20(16) . . ?
 C2 C1 H1A 123.4 . . ?
 C10 S2 C13 91.16(10) . . ?
 C17 O4 H4 109.5 . . ?
 C14 C15 H15 119.4 . . ?
 C16 C15 H15 119.4 . . ?
 C16 C15 C14 121.24(18) . . ?
 C18 O6 H6 109.5 . . ?
 C15 C14 C18 121.97(17) . . ?
 C15 C14 C13 117.87(17) . . ?
 C13 C14 C18 120.13(17) . . ?
 O5 C18 O6 123.03(17) . . ?
 O5 C18 C14 121.78(17) . . ?
 O6 C18 C14 115.19(16) . . ?
 C15 C16 H16 119.6 . . ?
 C17 C16 C15 120.75(17) . . ?
 C17 C16 H16 119.6 . . ?
 O4 C17 C16 117.90(17) . . ?
 O4 C17 C12 121.71(17) . . ?
 C16 C17 C12 120.37(17) . . ?
 C14 C13 S2 127.60(15) . . ?
 C14 C13 C12 121.84(17) . . ?
 C12 C13 S2 110.56(14) . . ?
 C17 C12 C13 117.93(17) . . ?
 C17 C12 C11 129.85(18) . . ?
 C13 C12 C11 112.21(17) . . ?
 S2 C10 H10 123.0 . . ?
 C11 C10 S2 113.98(17) . . ?
 C11 C10 H10 123.0 . . ?
 C12 C11 H11 124.0 . . ?
 C10 C11 C12 112.08(19) . . ?
 C10 C11 H11 124.0 . . ?
 C19 O7 H7 109.5 . . ?
 O7 C19 H19A 109.5 . . ?
 O7 C19 H19B 109.5 . . ?
 O7 C19 H19C 109.5 . . ?
 H19A C19 H19B 109.5 . . ?
 H19A C19 H19C 109.5 . . ?
 H19B C19 H19C 109.5 . . ?

loop_
  _geom_torsion_atom_site_label_1
  _geom_torsion_atom_site_label_2
  _geom_torsion_atom_site_label_3
  _geom_torsion_atom_site_label_4
  _geom_torsion
  _geom_torsion_site_symmetry_1
  _geom_torsion_site_symmetry_2
  _geom_torsion_site_symmetry_3
  _geom_torsion_site_symmetry_4
  _geom_torsion_publ_flag
 C6 C5 C9 O2 176.37(17) . . . . ?
 C6 C5 C9 O3 -3.6(3) . . . . ?
 C6 C5 C4 S1 177.88(14) . . . . ?
 C6 C5 C4 C3 -0.6(3) . . . . ?
 C6 C7 C8 O1 179.29(16) . . . . ?
 C6 C7 C8 C3 -1.5(3) . . . . ?
 C3 C2 C1 S1 -0.3(2) . . . . ?
 C8 C7 C6 C5 -0.1(3) . . . . ?
 C8 C3 C4 S1 -179.64(14) . . . . ?
 C8 C3 C4 C5 -0.9(3) . . . . ?
 C8 C3 C2 C1 179.79(19) . . . . ?
 C9 C5 C6 C7 -178.13(17) . . . . ?
 C9 C5 C4 S1 -2.8(3) . . . . ?
 C9 C5 C4 C3 178.63(16) . . . . ?
 C4 S1 C1 C2 0.24(17) . . . . ?
 C4 C5 C6 C7 1.1(3) . . . . ?
 C4 C5 C9 O2 -2.9(3) . . . . ?
 C4 C5 C9 O3 177.19(16) . . . . ?
 C4 C3 C8 O1 -178.78(16) . . . . ?
 C4 C3 C8 C7 2.0(3) . . . . ?
 C4 C3 C2 C1 0.1(2) . . . . ?
 C2 C3 C8 O1 1.6(3) . . . . ?
 C2 C3 C8 C7 -177.68(18) . . . . ?
 C2 C3 C4 S1 0.0(2) . . . . ?
 C2 C3 C4 C5 178.80(16) . . . . ?
 C1 S1 C4 C5 -178.81(18) . . . . ?
 C1 S1 C4 C3 -0.15(15) . . . . ?
 S2 C13 C12 C17 -179.86(14) . . . . ?
 S2 C13 C12 C11 -0.6(2) . . . . ?
 S2 C10 C11 C12 0.5(3) . . . . ?
 O4 C17 C12 C13 179.11(16) . . . . ?
 O4 C17 C12 C11 0.0(3) . . . . ?
 C15 C14 C18 O5 176.86(17) . . . . ?
 C15 C14 C18 O6 -2.5(3) . . . . ?
 C15 C14 C13 S2 179.52(14) . . . . ?
 C15 C14 C13 C12 0.1(3) . . . . ?
 C15 C16 C17 O4 -178.85(16) . . . . ?
 C15 C16 C17 C12 0.0(3) . . . . ?
 C14 C15 C16 C17 -0.3(3) . . . . ?
 C14 C13 C12 C17 -0.3(3) . . . . ?
 C14 C13 C12 C11 178.93(18) . . . . ?
 C18 C14 C13 S2 -2.4(3) . . . . ?
 C18 C14 C13 C12 178.12(16) . . . . ?
 C16 C15 C14 C18 -177.77(16) . . . . ?
 C16 C15 C14 C13 0.2(3) . . . . ?
 C16 C17 C12 C13 0.3(3) . . . . ?
 C16 C17 C12 C11 -178.8(2) . . . . ?
 C17 C12 C11 C10 179.2(2) . . . . ?
 C13 S2 C10 C11 -0.7(2) . . . . ?
 C13 C14 C18 O5 -1.1(3) . . . . ?
 C13 C14 C18 O6 179.56(16) . . . . ?
 C13 C12 C11 C10 0.1(3) . . . . ?
 C10 S2 C13 C14 -178.77(19) . . . . ?
 C10 S2 C13 C12 0.72(16) . . . . ?
