# Supplementary material for: A Para‐Selective Kolbe–Schmitt Reaction
Source: Angew Chem Int Ed Engl. 2025 Dec 12;65(4):e22503. doi: 10.1002/anie.202522503 (PMC12828480; doi:10.1002/anie.202522503)
Supplement: Supplementary file 2 — Supporting Information [file ANIE-65-e22503-s002.zip › 3t-Me_2488327.cif]

data_exp_10072
_audit_creation_date              2025-07-22
_audit_creation_method
;
  Olex2 1.1
  (compiled 2011.02.15 svn.r1672, GUI svn.r3494)
;
_chemical_name_common             ?
_chemical_name_systematic
;
 ? 
;
_chemical_formula_moiety          'C10 H9 N O3 S'
_chemical_formula_sum             'C10 H9 N O3 S'
_chemical_formula_weight          223.24
_chemical_absolute_configuration  ad
_chemical_melting_point           ?
loop_
  _atom_type_symbol
  _atom_type_description
  _atom_type_scat_dispersion_real
  _atom_type_scat_dispersion_imag
  _atom_type_scat_source
 'C' 'C' 0.0181 0.0091 'International Tables Vol C Tables 4.2.6.8 and 6.1.1.4'
 'H' 'H' 0.0000 0.0000 'International Tables Vol C Tables 4.2.6.8 and 6.1.1.4'
 'N' 'N' 0.0311 0.0180 'International Tables Vol C Tables 4.2.6.8 and 6.1.1.4'
 'O' 'O' 0.0492 0.0322 'International Tables Vol C Tables 4.2.6.8 and 6.1.1.4'
 'S' 'S' 0.3331 0.5567 'International Tables Vol C Tables 4.2.6.8 and 6.1.1.4'

_space_group_crystal_system       'monoclinic'
_space_group_IT_number            4
_space_group_name_H-M_alt         'P 1 21 1'
_space_group_name_Hall            'P 2yb'
loop_
  _space_group_symop_id
  _space_group_symop_operation_xyz
 1 'x, y, z'
 2 '-x, y+1/2, -z'

_cell_length_a                    3.8191(3)
_cell_length_b                    7.7927(7)
_cell_length_c                    15.8598(19)
_cell_angle_alpha                 90.00
_cell_angle_beta                  90.698(10)
_cell_angle_gamma                 90.00
_cell_volume                      471.97(8)
_cell_formula_units_Z             2
_cell_measurement_reflns_used     1702
_cell_measurement_temperature     117.2(2)
_cell_measurement_theta_max       66.4320
_cell_measurement_theta_min       5.5680
_exptl_absorpt_coefficient_mu     2.949
_exptl_absorpt_correction_T_max   1.00000
_exptl_absorpt_correction_T_min   0.65795
_exptl_absorpt_correction_type    multi-scan
_exptl_absorpt_process_details
;
CrysAlisPro, Agilent Technologies,
Version 1.171.37.35 (release 13-08-2014 CrysAlis171 .NET)
(compiled Aug 13 2014,18:06:01)
Empirical absorption correction using spherical harmonics,
 implemented in SCALE3 ABSPACK scaling algorithm.
;
_exptl_crystal_colour             ?
_exptl_crystal_density_diffrn     1.571
_exptl_crystal_density_meas       ?
_exptl_crystal_density_method     'not measured'
_exptl_crystal_description        ''
_exptl_crystal_F_000              232
_exptl_crystal_size_max           0.31
_exptl_crystal_size_mid           0.16
_exptl_crystal_size_min           0.03
_exptl_special_details
;
 ? 
;
_diffrn_reflns_av_R_equivalents   0.0372
_diffrn_reflns_av_unetI/netI      0.0476
_diffrn_reflns_limit_h_max        4
_diffrn_reflns_limit_h_min        -4
_diffrn_reflns_limit_k_max        9
_diffrn_reflns_limit_k_min        -8
_diffrn_reflns_limit_l_max        18
_diffrn_reflns_limit_l_min        -16
_diffrn_reflns_number             2680
_diffrn_reflns_theta_full         66.41
_diffrn_reflns_theta_max          66.41
_diffrn_reflns_theta_min          5.58
_diffrn_ambient_environment       N~2~
_diffrn_ambient_temperature       117.2(2)
_diffrn_detector                  'CCD plate'
_diffrn_detector_area_resol_mean  16.0971
_diffrn_detector_type             Eos
_diffrn_measured_fraction_theta_full 0.9988
_diffrn_measured_fraction_theta_max 0.9701
_diffrn_measurement_details
;
#__ type_ start__ end____ width___ exp.time_
  1 omega  -34.00   64.00   1.0000    1.0000
omega____ theta____ kappa____ phi______ frames
    -       36.7919  -19.0000    0.0000 98

#__ type_ start__ end____ width___ exp.time_
  2 omega   36.00   69.00   1.0000    1.0000
omega____ theta____ kappa____ phi______ frames
    -       36.7919  -99.0000  -90.0000 33

#__ type_ start__ end____ width___ exp.time_
  3 omega   50.00   90.00   1.0000    3.0000
omega____ theta____ kappa____ phi______ frames
    -       98.5477  -45.0000  -90.0000 40

#__ type_ start__ end____ width___ exp.time_
  4 omega   46.00   72.00   1.0000    3.0000
omega____ theta____ kappa____ phi______ frames
    -       98.5477  -30.0000 -120.0000 26

#__ type_ start__ end____ width___ exp.time_
  5 omega   39.00   69.00   1.0000    3.0000
omega____ theta____ kappa____ phi______ frames
    -       98.5477  -30.0000 -180.0000 30

#__ type_ start__ end____ width___ exp.time_
  6 omega    1.00   26.00   1.0000    1.0000
omega____ theta____ kappa____ phi______ frames
    -       36.7919  -99.0000  -90.0000 25

#__ type_ start__ end____ width___ exp.time_
  7 omega   62.00  169.00   1.0000    3.0000
omega____ theta____ kappa____ phi______ frames
    -       98.5477   15.0000   30.0000 107

#__ type_ start__ end____ width___ exp.time_
  8 omega   82.00  163.00   1.0000    3.0000
omega____ theta____ kappa____ phi______ frames
    -       98.5477   77.0000  -90.0000 81

#__ type_ start__ end____ width___ exp.time_
  9 omega   80.00  108.00   1.0000    1.0000
omega____ theta____ kappa____ phi______ frames
    -       36.7919  178.0000 -180.0000 28

#__ type_ start__ end____ width___ exp.time_
 10 omega   59.00   91.00   1.0000    1.0000
omega____ theta____ kappa____ phi______ frames
    -       36.7919  178.0000 -120.0000 32

#__ type_ start__ end____ width___ exp.time_
 11 omega   33.00   96.00   1.0000    3.0000
omega____ theta____ kappa____ phi______ frames
    -       98.5477  -45.0000  120.0000 63

#__ type_ start__ end____ width___ exp.time_
 12 omega   64.00   89.00   1.0000    1.0000
omega____ theta____ kappa____ phi______ frames
    -       36.7919  178.0000   30.0000 25

#__ type_ start__ end____ width___ exp.time_
 13 omega   78.00  107.00   1.0000    1.0000
omega____ theta____ kappa____ phi______ frames
    -       35.8017  178.0000  -30.0000 29

#__ type_ start__ end____ width___ exp.time_
 14 omega  -32.00   31.00   1.0000    1.0000
omega____ theta____ kappa____ phi______ frames
    -       35.8017    0.0000   90.0000 63

#__ type_ start__ end____ width___ exp.time_
 15 omega   66.00  101.00   1.0000    1.0000
omega____ theta____ kappa____ phi______ frames
    -       35.8017   19.0000   90.0000 35

#__ type_ start__ end____ width___ exp.time_
 16 omega   18.00   58.00   1.0000    1.0000
omega____ theta____ kappa____ phi______ frames
    -       35.8017   19.0000   90.0000 40

#__ type_ start__ end____ width___ exp.time_
 17 omega   72.00   97.00   1.0000    3.0000
omega____ theta____ kappa____ phi______ frames
    -       98.5477   77.0000    0.0000 25

#__ type_ start__ end____ width___ exp.time_
 18 omega  103.00  129.00   1.0000    3.0000
omega____ theta____ kappa____ phi______ frames
    -       98.5477  125.0000 -180.0000 26

#__ type_ start__ end____ width___ exp.time_
 19 omega   81.00  167.00   1.0000    3.0000
omega____ theta____ kappa____ phi______ frames
    -       98.5477   45.0000 -120.0000 86

#__ type_ start__ end____ width___ exp.time_
 20 omega   73.00   99.00   1.0000    3.0000
omega____ theta____ kappa____ phi______ frames
    -       98.5477   77.0000  -30.0000 26

#__ type_ start__ end____ width___ exp.time_
 21 omega   75.00  101.00   1.0000    3.0000
omega____ theta____ kappa____ phi______ frames
    -       98.5477   77.0000  -60.0000 26

#__ type_ start__ end____ width___ exp.time_
 22 omega  142.00  168.00   1.0000    3.0000
omega____ theta____ kappa____ phi______ frames
    -       98.5477  125.0000  -30.0000 26

#__ type_ start__ end____ width___ exp.time_
 23 omega  143.00  168.00   1.0000    3.0000
omega____ theta____ kappa____ phi______ frames
    -       98.5477  125.0000 -180.0000 25

#__ type_ start__ end____ width___ exp.time_
 24 omega   30.00   91.00   1.0000    3.0000
omega____ theta____ kappa____ phi______ frames
    -       98.5477  -94.0000  120.0000 61

#__ type_ start__ end____ width___ exp.time_
 25 omega   87.00  113.00   1.0000    3.0000
omega____ theta____ kappa____ phi______ frames
    -       98.5477   62.0000   37.0000 26

#__ type_ start__ end____ width___ exp.time_
 26 omega   86.00  112.00   1.0000    3.0000
omega____ theta____ kappa____ phi______ frames
    -       98.5477   61.0000    0.0000 26

#__ type_ start__ end____ width___ exp.time_
 27 omega  107.00  157.00   1.0000    3.0000
omega____ theta____ kappa____ phi______ frames
    -       98.5477   45.0000 -180.0000 50
;
_diffrn_measurement_device        'four-circle diffractometer'
_diffrn_measurement_device_type   'Xcalibur, Eos, Gemini'
_diffrn_measurement_method        '\w scans'
_diffrn_orient_matrix_UB_11       0.0753501000
_diffrn_orient_matrix_UB_12       -0.1495156000
_diffrn_orient_matrix_UB_13       -0.0607172000
_diffrn_orient_matrix_UB_21       0.3725109000
_diffrn_orient_matrix_UB_22       -0.0164720000
_diffrn_orient_matrix_UB_23       0.0374115000
_diffrn_orient_matrix_UB_31       -0.1353369000
_diffrn_orient_matrix_UB_32       -0.1283796000
_diffrn_orient_matrix_UB_33       0.0659052000
_diffrn_radiation_monochromator   graphite
_diffrn_radiation_probe           x-ray
_diffrn_radiation_type            'Cu K\a'
_diffrn_radiation_wavelength      1.54184
_diffrn_source                    'Enhance (Cu) X-ray Source'
_diffrn_standards_decay_%         ?
_diffrn_standards_interval_count  ?
_diffrn_standards_interval_time   ?
_diffrn_standards_number          ?
_reflns_number_gt                 1583
_reflns_number_total              1613
_reflns_odcompleteness_completeness 99.88
_reflns_odcompleteness_iscentric  1
_reflns_odcompleteness_theta      61.93
_reflns_threshold_expression      >2sigma(I)
_computing_cell_refinement
;
CrysAlisPro, Agilent Technologies,
Version 1.171.37.35 (release 13-08-2014 CrysAlis171 .NET)
(compiled Aug 13 2014,18:06:01)
;
_computing_data_collection
;
CrysAlisPro, Agilent Technologies,
Version 1.171.37.35 (release 13-08-2014 CrysAlis171 .NET)
(compiled Aug 13 2014,18:06:01)
;
_computing_data_reduction
;
CrysAlisPro, Agilent Technologies,
Version 1.171.37.35 (release 13-08-2014 CrysAlis171 .NET)
(compiled Aug 13 2014,18:06:01)
;
_computing_molecular_graphics
;
O. V. Dolomanov, L. J. Bourhis, R. J. Gildea, J. A. K. Howard and H. Puschmann,
OLEX2: a complete structure solution, refinement and analysis program.
J. Appl. Cryst. (2009). 42, 339-341.
;
_computing_publication_material
;
O. V. Dolomanov, L. J. Bourhis, R. J. Gildea, J. A. K. Howard and H. Puschmann,
OLEX2: a complete structure solution, refinement and analysis program.
J. Appl. Cryst. (2009). 42, 339-341.
;
_computing_structure_refinement   'SHELXL-97 (Sheldrick, 1997)'
_computing_structure_solution
'A short history of SHELX (Sheldrick, 2007)/Bruker'
_refine_diff_density_max          0.853
_refine_diff_density_min          -0.603
_refine_diff_density_rms          0.161
_refine_ls_abs_structure_details  'Flack H D (1983), Acta Cryst. A39, 876-881'
_refine_ls_abs_structure_Flack    0.05(6)
_refine_ls_extinction_coef        ?
_refine_ls_extinction_method      none
_refine_ls_goodness_of_fit_ref    1.189
_refine_ls_hydrogen_treatment     mixed
_refine_ls_matrix_type            full
_refine_ls_number_parameters      138
_refine_ls_number_reflns          1613
_refine_ls_number_restraints      1
_refine_ls_R_factor_all           0.0793
_refine_ls_R_factor_gt            0.0784
_refine_ls_restrained_S_all       1.188
_refine_ls_shift/su_max           0.001
_refine_ls_shift/su_mean          0.000
_refine_ls_structure_factor_coef  Fsqd
_refine_ls_weighting_details
'calc w=1/[\s^2^(Fo^2^)+(0.1038P)^2^+2.8241P] where P=(Fo^2^+2Fc^2^)/3'
_refine_ls_weighting_scheme       calc
_refine_ls_wR_factor_gt           0.2269
_refine_ls_wR_factor_ref          0.2278
_refine_special_details
;
 Refinement of F^2^ against ALL reflections.  The weighted R-factor wR and 
 goodness of fit S are based on F^2^, conventional R-factors R are based 
 on F, with F set to zero for negative F^2^. The threshold expression of 
 F^2^ > 2sigma(F^2^) is used only for calculating R-factors(gt) etc. and is 
 not relevant to the choice of reflections for refinement.  R-factors based 
 on F^2^ are statistically about twice as large as those based on F, and R- 
 factors based on ALL data will be even larger. 
;
_atom_sites_solution_hydrogens    geom
_atom_sites_solution_primary      direct
_atom_sites_solution_secondary    difmap
loop_
  _atom_site_label
  _atom_site_type_symbol
  _atom_site_fract_x
  _atom_site_fract_y
  _atom_site_fract_z
  _atom_site_U_iso_or_equiv
  _atom_site_adp_type
  _atom_site_occupancy
  _atom_site_symmetry_multiplicity
  _atom_site_calc_flag
  _atom_site_refinement_flags
  _atom_site_disorder_assembly
  _atom_site_disorder_group
 S1 S -0.0740(5) -0.1058(2) -0.66181(10) 0.0204(5) Uani 1 1 d . . .
 O1 O 0.1778(17) -0.4078(6) -0.5792(3) 0.0248(13) Uani 1 1 d . . .
 O3 O -0.2657(15) -0.2445(7) -0.9591(3) 0.0211(12) Uani 1 1 d . . .
 N1 N -0.2609(19) -0.0357(8) -0.8164(5) 0.0210(16) Uani 1 1 d . . .
 O2 O 0.3193(16) -0.6583(7) -0.6410(3) 0.0236(14) Uani 1 1 d . . .
 C4 C 0.0892(19) -0.4336(9) -0.7266(5) 0.0154(15) Uani 1 1 d . . .
 C7 C -0.146(2) -0.3149(11) -0.8851(5) 0.0227(17) Uani 1 1 d . . .
 C5 C 0.088(2) -0.5366(10) -0.7983(5) 0.0190(16) Uani 1 1 d . . .
 H5 H 0.1697 -0.6513 -0.7934 0.023 Uiso 1 1 calc R . .
 C8 C 0.200(2) -0.4924(10) -0.6428(5) 0.0200(17) Uani 1 1 d . . .
 C9 C -0.321(2) -0.3620(11) -1.0301(5) 0.0254(18) Uani 1 1 d . . .
 H9A H -0.4377 -0.3008 -1.0765 0.038 Uiso 1 1 calc R . .
 H9B H -0.4688 -0.4580 -1.0121 0.038 Uiso 1 1 calc R . .
 H9C H -0.0952 -0.4060 -1.0490 0.038 Uiso 1 1 calc R . .
 C6 C -0.028(2) -0.4790(10) -0.8764(5) 0.0198(16) Uani 1 1 d . . .
 H6 H -0.0250 -0.5536 -0.9238 0.024 Uiso 1 1 calc R . .
 C10 C 0.435(2) -0.7184(11) -0.5594(5) 0.0253(18) Uani 1 1 d . . .
 H10A H 0.4951 -0.8405 -0.5630 0.038 Uiso 1 1 calc R . .
 H10B H 0.2476 -0.7026 -0.5186 0.038 Uiso 1 1 calc R . .
 H10C H 0.6421 -0.6531 -0.5412 0.038 Uiso 1 1 calc R . .
 C3 C -0.0352(19) -0.2655(10) -0.7369(4) 0.0155(15) Uani 1 1 d . . .
 C2 C -0.145(2) -0.2040(10) -0.8149(5) 0.0190(18) Uani 1 1 d . . .
 C1 C -0.240(2) 0.0272(10) -0.7398(5) 0.0194(16) Uani 1 1 d . . .
 H1 H -0.3135 0.1410 -0.7277 0.023 Uiso 1 1 calc R . .

loop_
  _atom_site_aniso_label
  _atom_site_aniso_U_11
  _atom_site_aniso_U_22
  _atom_site_aniso_U_33
  _atom_site_aniso_U_23
  _atom_site_aniso_U_13
  _atom_site_aniso_U_12
 S1 0.0308(9) 0.0168(9) 0.0137(8) -0.0011(8) -0.0013(6) 0.0048(9)
 O1 0.047(4) 0.012(3) 0.016(3) -0.004(2) -0.007(2) 0.008(2)
 O3 0.038(3) 0.015(3) 0.010(3) 0.001(2) -0.005(2) -0.002(2)
 N1 0.027(4) 0.015(3) 0.021(4) -0.001(3) 0.002(3) 0.004(3)
 O2 0.039(3) 0.019(3) 0.013(3) 0.002(2) -0.003(2) 0.008(2)
 C4 0.018(3) 0.011(4) 0.017(4) -0.002(3) 0.002(3) 0.003(3)
 C7 0.025(4) 0.023(4) 0.019(4) 0.003(3) -0.002(3) -0.001(3)
 C5 0.028(4) 0.013(3) 0.016(4) -0.001(3) 0.000(3) -0.003(3)
 C8 0.024(4) 0.013(4) 0.023(4) -0.002(3) 0.000(3) 0.001(3)
 C9 0.033(4) 0.027(4) 0.016(4) 0.000(3) -0.002(3) -0.003(4)
 C6 0.031(4) 0.015(4) 0.014(3) -0.003(3) -0.001(3) 0.000(3)
 C10 0.042(5) 0.025(4) 0.009(3) -0.002(3) 0.002(3) 0.012(4)
 C3 0.021(4) 0.016(4) 0.009(3) -0.002(3) 0.001(3) -0.003(3)
 C2 0.023(4) 0.016(4) 0.018(4) 0.009(3) 0.001(3) -0.002(3)
 C1 0.029(4) 0.013(3) 0.016(4) 0.001(3) 0.004(3) 0.005(3)

_geom_special_details
;
 All esds (except the esd in the dihedral angle between two l.s. planes) 
 are estimated using the full covariance matrix.  The cell esds are taken 
 into account individually in the estimation of esds in distances, angles 
 and torsion angles; correlations between esds in cell parameters are only 
 used when they are defined by crystal symmetry.  An approximate (isotropic) 
 treatment of cell esds is used for estimating esds involving l.s. planes. 
;
loop_
  _geom_bond_atom_site_label_1
  _geom_bond_atom_site_label_2
  _geom_bond_distance
  _geom_bond_site_symmetry_2
  _geom_bond_publ_flag
 S1 C3 1.731(7) . ?
 S1 C1 1.729(8) . ?
 O1 C8 1.209(10) . ?
 O3 C7 1.370(9) . ?
 O3 C9 1.464(9) . ?
 N1 C2 1.384(10) . ?
 N1 C1 1.311(11) . ?
 O2 C8 1.371(10) . ?
 O2 C10 1.442(9) . ?
 C4 C5 1.392(10) . ?
 C4 C8 1.463(11) . ?
 C4 C3 1.402(11) . ?
 C7 C6 1.362(12) . ?
 C7 C2 1.409(11) . ?
 C5 H5 0.9500 . ?
 C5 C6 1.385(11) . ?
 C9 H9A 0.9800 . ?
 C9 H9B 0.9800 . ?
 C9 H9C 0.9800 . ?
 C6 H6 0.9500 . ?
 C10 H10A 0.9800 . ?
 C10 H10B 0.9800 . ?
 C10 H10C 0.9800 . ?
 C3 C2 1.387(11) . ?
 C1 H1 0.9500 . ?

loop_
  _geom_angle_atom_site_label_1
  _geom_angle_atom_site_label_2
  _geom_angle_atom_site_label_3
  _geom_angle
  _geom_angle_site_symmetry_1
  _geom_angle_site_symmetry_3
  _geom_angle_publ_flag
 C1 S1 C3 88.4(4) . . ?
 C7 O3 C9 116.8(6) . . ?
 C1 N1 C2 108.9(7) . . ?
 C8 O2 C10 115.1(6) . . ?
 C5 C4 C8 124.0(7) . . ?
 C5 C4 C3 116.4(7) . . ?
 C3 C4 C8 119.5(6) . . ?
 O3 C7 C2 115.4(7) . . ?
 C6 C7 O3 124.7(7) . . ?
 C6 C7 C2 119.9(7) . . ?
 C4 C5 H5 118.6 . . ?
 C6 C5 C4 122.8(8) . . ?
 C6 C5 H5 118.6 . . ?
 O1 C8 O2 121.6(8) . . ?
 O1 C8 C4 124.4(7) . . ?
 O2 C8 C4 114.0(7) . . ?
 O3 C9 H9A 109.5 . . ?
 O3 C9 H9B 109.5 . . ?
 O3 C9 H9C 109.5 . . ?
 H9A C9 H9B 109.5 . . ?
 H9A C9 H9C 109.5 . . ?
 H9B C9 H9C 109.5 . . ?
 C7 C6 C5 119.8(7) . . ?
 C7 C6 H6 120.1 . . ?
 C5 C6 H6 120.1 . . ?
 O2 C10 H10A 109.5 . . ?
 O2 C10 H10B 109.5 . . ?
 O2 C10 H10C 109.5 . . ?
 H10A C10 H10B 109.5 . . ?
 H10A C10 H10C 109.5 . . ?
 H10B C10 H10C 109.5 . . ?
 C4 C3 S1 128.5(5) . . ?
 C2 C3 S1 109.8(6) . . ?
 C2 C3 C4 121.7(7) . . ?
 N1 C2 C7 124.8(7) . . ?
 N1 C2 C3 115.8(8) . . ?
 C3 C2 C7 119.3(7) . . ?
 S1 C1 H1 121.4 . . ?
 N1 C1 S1 117.1(6) . . ?
 N1 C1 H1 121.4 . . ?

loop_
  _geom_torsion_atom_site_label_1
  _geom_torsion_atom_site_label_2
  _geom_torsion_atom_site_label_3
  _geom_torsion_atom_site_label_4
  _geom_torsion
  _geom_torsion_site_symmetry_1
  _geom_torsion_site_symmetry_2
  _geom_torsion_site_symmetry_3
  _geom_torsion_site_symmetry_4
  _geom_torsion_publ_flag
 S1 C3 C2 N1 -0.5(9) . . . . ?
 S1 C3 C2 C7 -178.1(6) . . . . ?
 O3 C7 C6 C5 179.9(7) . . . . ?
 O3 C7 C2 N1 1.2(11) . . . . ?
 O3 C7 C2 C3 178.6(7) . . . . ?
 C4 C5 C6 C7 0.2(12) . . . . ?
 C4 C3 C2 N1 -179.8(7) . . . . ?
 C4 C3 C2 C7 2.6(11) . . . . ?
 C5 C4 C8 O1 -174.3(8) . . . . ?
 C5 C4 C8 O2 2.8(11) . . . . ?
 C5 C4 C3 S1 179.2(6) . . . . ?
 C5 C4 C3 C2 -1.6(11) . . . . ?
 C8 C4 C5 C6 178.1(7) . . . . ?
 C8 C4 C3 S1 1.3(11) . . . . ?
 C8 C4 C3 C2 -179.6(7) . . . . ?
 C9 O3 C7 C6 10.1(11) . . . . ?
 C9 O3 C7 C2 -170.8(7) . . . . ?
 C6 C7 C2 N1 -179.6(8) . . . . ?
 C6 C7 C2 C3 -2.2(11) . . . . ?
 C10 O2 C8 O1 -3.8(11) . . . . ?
 C10 O2 C8 C4 179.0(7) . . . . ?
 C3 S1 C1 N1 -1.5(7) . . . . ?
 C3 C4 C5 C6 0.2(11) . . . . ?
 C3 C4 C8 O1 3.5(12) . . . . ?
 C3 C4 C8 O2 -179.4(7) . . . . ?
 C2 N1 C1 S1 1.5(9) . . . . ?
 C2 C7 C6 C5 0.8(12) . . . . ?
 C1 S1 C3 C4 -179.7(7) . . . . ?
 C1 S1 C3 C2 1.0(6) . . . . ?
 C1 N1 C2 C7 176.9(8) . . . . ?
 C1 N1 C2 C3 -0.6(10) . . . . ?
